# Supplementary material for: Detection of Vero Cells Infected with Herpes Simplex Types 1 and 2 and Varicella Zoster Viruses Using Raman Spectroscopy and Advanced Statistical Methods
Source: PLoS One. 2016 Apr 14;11(4):e0153599. doi: 10.1371/journal.pone.0153599 (PMC4831712; doi:10.1371/journal.pone.0153599)
Supplement: S1 Data — This file contains the raw spectral data after spectral manipulations. The file contains four sheets: "Vero" sheet contains the data for the control Vero cells; "HSV1" sheet contains the data for the Vero cells infected with HSV1 virus; "HSV2" sheet contains the data for the Vero cells infected with HSV2 virus and "VZV" sheet contains the data for the Vero cells infected with VZV virus. (XLS) [file pone.0153599.s001.xls]

## Sheet: HSV1
5.62704e-07	0	-9.57197e-07	5.17552e-07	0	0.00021184	2.04203e-06	0.000104693	1.40315e-05	2.12242e-05	0.000160283	4.30998e-07	0.000407004	0.000284639	2.35759e-08	-6.89621e-07	1.31684e-05	0	9.13301e-10	3.7699e-10	-8.23766e-08	9.85481e-08	1.60835e-07	0	0	4.28996e-05	6.53701e-09	1.64533e-07	-5.9486e-08	-1.68448e-07	-4.96645e-10	-5.30365e-08	-4.96968e-07	1.45096e-10	1.03986e-07	0	-9.54372e-10	5.66372e-08	-1.85781e-07	3.72201e-07	1.39735e-06	0.00030482	-7.07132e-06	-3.77073e-06	0.000426205	1.4225e-07	-2.1232e-07	0.00016543	-4.39609e-07	2.40088e-05
4.1258e-05	0	7.33276e-07	-4.18429e-07	0	0.000136986	1.49662e-05	0.000328386	1.51066e-05	4.89836e-05	0.000220372	-9.0442e-07	0.000546599	0.00050888	-1.56198e-08	3.4138e-07	8.32426e-05	0	-4.52169e-10	-1.87846e-10	4.13648e-08	-4.21186e-07	1.00703e-05	0	0	0.000343222	-4.29835e-09	-8.0902e-08	-5.27198e-07	3.19206e-05	2.46507e-10	2.63055e-08	2.46987e-07	-7.13967e-11	1.00152e-05	0	4.75793e-10	-2.84318e-08	9.22225e-08	1.82911e-05	2.57351e-05	0.000494038	0.000855616	1.74886e-06	0.00116457	-1.32503e-07	0.000317773	6.1465e-05	2.67406e-05	0.000107221
0.00021189	0	0.000132801	0.000133114	0	9.35666e-08	0.000514779	0.000609256	-5.48052e-09	1.40758e-08	0.000191711	0.000174765	0.000110999	0.000199231	9.99224e-06	-6.75922e-07	0.000194916	0	8.95404e-10	-1.74908e-08	-4.89725e-06	7.04174e-05	0.000107665	0	0	0.000770381	6.23516e-06	6.20257e-06	6.87462e-05	0.000164393	-4.89403e-10	-5.21871e-08	-1.55028e-06	1.40505e-10	6.06442e-05	0	-6.04348e-08	-4.77154e-06	-5.52535e-07	0.000141936	0.000152419	0.00013825	0.00123783	0.000537349	0.00093592	0.000155651	0.00143835	3.07429e-05	0.000432259	0.000266184
0.000232323	4.93425e-10	0.000207552	0.000285773	8.2671e-10	0.000203319	0.000690956	0.000769895	-1.20552e-10	0.000120493	3.53948e-05	0.000269888	-2.67039e-10	-6.01073e-08	1.56436e-08	0.000611479	0.000360101	0	-1.12013e-06	1.0945e-06	0.000708757	0.000278638	0.00030111	0	-4.80546e-08	0.000752191	-1.05489e-06	0.000731038	-2.97186e-06	0.000543002	8.88999e-07	7.82996e-05	0.000602112	-5.87236e-08	8.96939e-05	-2.17032e-08	-1.69542e-06	0.000808729	0.00011565	0.000249482	2.88498e-05	-1.97677e-07	0.000941065	0.00114956	0.000272217	0.000432008	0.00204411	-4.28773e-08	0.00107382	0.000914773
2.76089e-06	-2.90351e-07	4.63736e-05	4.40835e-05	-6.32454e-07	0.000788757	0.000307726	0.000393589	-1.17537e-08	0.000625394	7.17201e-06	0.000131825	1.19207e-05	-2.07134e-06	-2.59646e-09	0.00164514	0.000263559	-2.39563e-09	0.00027046	0.00010175	0.00110698	0.000165068	8.95525e-05	-2.14047e-08	2.69832e-05	4.99266e-05	2.02474e-05	0.00152118	0.000144263	0.00066937	0.000167275	9.23168e-05	0.00093892	4.82114e-07	0.000139785	2.41439e-05	0.000239045	0.00192715	0.000445297	4.94591e-05	2.47618e-05	3.75259e-08	0.000764382	0.000983143	-1.22331e-06	0.000372109	0.00199982	0.000610663	0.00117833	0.00117708
2.50131e-05	-1.52397e-09	-1.15225e-07	7.68342e-07	4.3584e-06	0.000667667	8.62681e-07	2.0351e-05	7.3875e-07	0.000770522	0.000141129	-2.90212e-07	0.000173401	0.000148913	-5.08504e-09	0.00198846	3.91644e-05	1.16874e-06	0.000565292	9.95695e-05	0.000659913	6.9882e-07	1.98544e-07	1.41376e-05	9.02819e-05	-2.05484e-06	0.000333231	0.00136159	0.000691144	0.000356692	0.000400502	1.25282e-05	0.000762203	3.64856e-09	4.45592e-05	0.000200274	0.000506217	0.00228	0.000469673	3.67734e-08	0.000415619	1.38143e-05	0.000376514	0.000340811	0.000581227	7.25261e-05	0.00132068	0.00104452	0.000625887	0.000706894
0.000142772	2.53868e-10	-8.8872e-07	4.9421e-05	1.79823e-08	0.000223479	3.64367e-05	1.27145e-06	6.96141e-05	0.000322776	0.000426027	0.000123172	0.0002112	0.000175716	9.99239e-06	0.00121944	-1.26447e-07	0.000134798	0.00043245	1.98391e-05	5.37577e-05	4.95568e-05	-7.91856e-08	4.05236e-05	4.79163e-05	4.95075e-05	0.000317297	0.000593477	0.000889015	3.42041e-05	0.000290232	2.73573e-05	0.000368093	3.56474e-09	6.77624e-08	0.00023846	0.000508536	0.00187277	0.000132609	-3.96566e-08	0.000346455	2.67702e-05	7.17641e-05	-1.72847e-06	0.00133004	1.47444e-08	0.000515315	0.000578313	-4.70833e-06	6.60892e-05
2.29963e-06	-3.75019e-07	6.42464e-07	1.09797e-09	-1.37596e-10	1.96168e-08	1.64909e-06	8.44846e-05	-5.78888e-08	-1.14396e-06	0.000191689	0.000154113	0.000101699	4.21149e-07	-4.66638e-08	0.000185851	2.69724e-05	0.00021249	2.72678e-05	-9.00026e-08	8.76372e-08	0.000444974	1.24631e-06	1.82603e-08	-1.7407e-07	-8.62466e-07	7.97987e-05	1.04342e-05	0.000345775	-1.10873e-06	2.30003e-05	-5.76799e-07	1.98722e-05	-2.72868e-06	-4.52525e-07	0.00016765	0.000177734	0.000565	-6.14968e-07	-5.79452e-07	-1.01665e-06	-9.88124e-07	-2.06907e-06	3.46085e-05	0.000860535	-1.12732e-07	7.26762e-06	7.46267e-05	0.000118783	4.80104e-05
1.98469e-05	0.000213277	0.000711359	0.000144535	-2.86679e-06	0.000314357	0.000172674	0.000582894	9.352e-05	0.000118262	1.32624e-05	-3.51731e-08	-1.11748e-06	0.000199959	0.000119092	7.02593e-05	0.000708028	0.000729994	0.000235769	0.000231054	0.000853833	0.00115027	0.000612909	0.000100167	0.000191977	0.000450856	3.98997e-05	9.92055e-05	1.68701e-06	0.000510783	0.000176321	9.06126e-05	6.44742e-06	0.000417794	0.000386792	0.000635733	2.41972e-06	-1.24067e-06	0.000558231	0.000352406	0.00054246	0.000763677	0.000749075	0.000721303	1.18231e-06	0.000178364	0.000188253	0.00024124	0.000870763	0.00106066
0.00132551	0.00164057	0.00266828	0.00183478	0.0006065	0.00181167	0.00129111	0.00194391	0.000902238	0.00173345	0.00140303	0.000443209	0.000366404	0.00164045	0.00137416	0.0020004	0.00262066	0.00221462	0.00214406	0.00182549	0.00288528	0.00208828	0.00224729	0.00144368	0.00140525	0.0029225	0.00155052	0.00193268	0.000695183	0.00267124	0.00199952	0.00140447	0.000907238	0.00184508	0.00259946	0.00202323	0.000763959	0.000493214	0.00250705	0.00215552	0.0036776	0.00267704	0.00283164	0.00235698	0.00118408	0.00170382	0.00197097	0.00221319	0.00204654	0.00307763
0.00376207	0.00418998	0.00475588	0.0046414	0.00251277	0.00394355	0.00293731	0.00387962	0.00250057	0.00446279	0.00478156	0.00209073	0.00137501	0.00379546	0.00379533	0.00493288	0.00511685	0.0042524	0.00489315	0.00408902	0.00473159	0.00304374	0.00419226	0.00368694	0.00330841	0.00639908	0.00443714	0.00424003	0.00231983	0.00538871	0.00444802	0.0034883	0.00297718	0.0037644	0.005956	0.00404491	0.00267581	0.00229226	0.00437485	0.0048729	0.00700341	0.00434353	0.00517512	0.00391678	0.0044964	0.00405766	0.00442273	0.00460272	0.00321424	0.00512259
0.00467845	0.0060757	0.00515299	0.00573127	0.00419014	0.00524866	0.00362799	0.00501408	0.0035323	0.00588604	0.00743814	0.00346821	0.002337	0.00483001	0.0055047	0.0060155	0.00638453	0.00498402	0.00636776	0.00512774	0.00484427	0.00345615	0.00476119	0.00483882	0.00450092	0.00790733	0.00640846	0.00477039	0.00330999	0.00630069	0.00522535	0.00454864	0.00430687	0.00446877	0.00784413	0.00532426	0.00405321	0.00285287	0.00473606	0.00647106	0.00703982	0.00454285	0.0059751	0.00459788	0.00657429	0.00536838	0.00546294	0.00589419	0.00402989	0.00578238
0.00343063	0.00568254	0.00338604	0.00424896	0.00380901	0.00447833	0.00273447	0.00421925	0.00316985	0.00466437	0.00679358	0.00304359	0.002094	0.0039089	0.00493533	0.00431536	0.00540859	0.0035815	0.00521256	0.00398277	0.00308871	0.00240314	0.0036127	0.00387071	0.00417108	0.00649012	0.00534647	0.00308349	0.00260228	0.00448635	0.00379312	0.00347044	0.00342295	0.00336561	0.00649719	0.00503954	0.00330366	0.00157771	0.00342803	0.0056394	0.00377643	0.00362211	0.0045647	0.00370351	0.00495743	0.00443376	0.00449933	0.00573623	0.00398248	0.00439919
0.00170998	0.00329421	0.00101077	0.00173444	0.00190127	0.00243619	0.00128676	0.00218441	0.0017844	0.00193979	0.00374034	0.00162157	0.000918594	0.00207449	0.00272576	0.00154229	0.0029992	0.00133766	0.00273624	0.00174981	0.00118154	0.000822674	0.0016617	0.00175348	0.00280456	0.0036667	0.00238999	0.000992858	0.00113027	0.00186675	0.00156412	0.00153374	0.00139075	0.00135094	0.00338353	0.00361249	0.00144656	0.000303156	0.0016756	0.00338685	0.000764866	0.00260131	0.00201791	0.00209027	0.00168404	0.00217164	0.00265142	0.00462531	0.00283607	0.00196164
0.000759221	0.000891577	-8.68442e-07	0.000196397	0.000347247	0.00052085	0.000207007	0.000498509	0.000464305	0.00018488	0.0009517	0.000577196	3.18884e-05	0.0005796	0.00069278	0.000113573	0.000895974	1.95829e-05	0.000655679	0.000237822	0.00017639	1.5485e-05	0.000251272	0.000255836	0.0013262	0.00122114	0.000290887	0.000222911	0.000111662	0.000185561	0.000219618	0.000220458	0.000121594	0.000150026	0.000916756	0.0021048	0.000161077	1.10506e-05	0.000459056	0.0013321	2.12762e-06	0.00139704	0.000320265	0.000838346	9.84227e-06	0.000420594	0.00164789	0.00309396	0.00137624	0.000247468
0.000332007	1.45241e-06	7.1841e-06	-4.37061e-07	-1.1783e-07	2.97862e-07	-2.46423e-08	-1.13325e-06	-2.71794e-06	-3.95842e-07	3.28305e-05	0.000114216	5.29414e-05	3.52854e-05	1.35168e-05	-4.63622e-07	4.56689e-05	-1.8806e-06	7.66345e-07	-7.88032e-08	-5.70223e-07	-1.15653e-06	-1.22732e-07	-2.82476e-07	0.000320006	9.40961e-05	-7.5244e-08	0.000361835	-2.07835e-08	-6.96146e-07	-1.00884e-07	-6.41186e-08	-4.27907e-07	-6.42203e-07	3.23056e-05	0.000944164	-5.8034e-08	0.000263083	1.29296e-05	0.000308708	1.53352e-05	0.000339699	-5.3173e-07	0.000173365	0.000221971	-8.59253e-07	0.00180219	0.00100817	0.000304981	-1.57546e-07
9.52895e-07	-7.69206e-07	0.000251956	-1.55176e-07	-2.32443e-07	3.41831e-05	1.0039e-07	8.98553e-05	9.23086e-10	-8.90888e-08	-2.78394e-07	-1.2903e-07	0.000390801	-3.11677e-07	-1.8991e-07	-6.263e-08	1.41336e-05	0.000121659	-3.48867e-07	1.22554e-05	-9.99973e-09	6.00307e-05	-2.09718e-07	8.45935e-05	8.5138e-07	-1.11415e-06	3.32328e-05	0.00031625	-3.3999e-10	-2.6396e-07	8.70939e-05	-3.72433e-07	1.98972e-05	4.0225e-05	-6.18944e-07	0.000175481	1.45093e-05	5.02613e-05	-2.94305e-07	3.49254e-06	1.22309e-05	-6.03849e-07	-3.18679e-08	4.17539e-05	0.000363248	3.65074e-05	0.00225705	-2.34531e-06	-2.28301e-07	8.11935e-05
-3.95082e-07	2.97289e-10	0.000584482	0	1.6846e-10	0.000498938	0.000137974	0.000122959	-1.67358e-08	0	0.000269334	-4.67151e-08	0.000377498	-2.89175e-08	6.06833e-05	8.34439e-07	7.85178e-05	0.000355546	-7.85761e-08	1.98301e-05	1.07283e-10	4.15423e-05	0	0.000282711	-2.8494e-07	6.29258e-05	1.73964e-05	6.226e-05	-1.87511e-08	5.06069e-05	0.000129324	1.01492e-05	4.83072e-08	1.08005e-05	0.000108375	4.76389e-08	-7.24579e-09	-5.03808e-09	-1.95805e-07	-2.3442e-07	-4.76625e-06	2.61638e-05	0.000150409	-5.32121e-07	6.60167e-05	4.28167e-06	0.00195457	0.000499389	0.000124961	0.00027486
-2.1222e-07	-3.95312e-07	0.00132408	-1.28217e-10	-3.21868e-07	0.000596161	0.000180338	-1.09183e-06	-6.71488e-08	-1.10554e-07	0.00112646	1.67662e-09	7.45586e-06	-9.00752e-08	3.0887e-05	0.000321256	-3.03722e-07	0.000213879	7.29524e-05	-1.38001e-07	-7.20177e-07	4.22023e-08	-1.56622e-07	8.8239e-05	-2.51934e-07	1.34644e-05	-4.32371e-08	-3.75247e-08	3.67337e-06	3.13686e-05	1.91797e-05	-2.31899e-07	-1.46998e-07	-3.53775e-08	0.00029685	-3.13722e-07	-1.39899e-07	0.000173152	-5.71029e-10	-1.08262e-07	0.000544922	0.000364926	0.00100181	0.000108876	6.24986e-06	-1.05087e-07	0.000651354	0.0020819	0.000792474	0.000299724
-2.94747e-06	0.000225516	0.00272302	-9.89106e-07	0.000237464	9.49548e-05	0.000188879	0.000246056	9.28499e-05	0.00011207	0.00270267	-2.50034e-06	1.60615e-05	5.20515e-05	6.3765e-06	0.000917514	0.000219143	-2.57754e-07	0.00040834	7.71071e-05	0.000348246	7.45805e-05	9.06401e-05	-1.7328e-06	0.000137127	4.83082e-05	0.000229725	0.000218944	0.000224035	-9.62697e-07	-1.79738e-06	0.000377953	0.000172319	2.38871e-05	0.000378499	0.000256512	8.30984e-07	0.00108716	-1.10548e-06	6.32816e-05	0.00139073	0.000628269	0.00198302	0.000924543	0.000585242	0.000194058	-2.45003e-06	0.0031221	0.00161347	0.000483448
0.000598944	0.00160118	0.00470369	0.000660595	0.00144513	6.64279e-05	0.00108677	0.00187318	0.000927157	0.00108534	0.00459854	0.000643964	0.000714507	0.000858309	0.000873218	0.00156652	0.00175798	0.000330979	0.00161746	0.00116318	0.00175537	0.000659502	0.00112552	0.000603629	0.00131969	0.0014939	0.0017855	0.00151336	0.00116774	0.000578466	0.00126084	0.00234895	0.00108402	0.000878478	0.00117761	0.00146523	0.000573716	0.0014819	0.000591928	0.00110804	0.00240239	0.00110647	0.00243933	0.00239589	0.00164755	0.00150033	0.000861537	0.00392669	0.00252735	0.00150377
0.0025576	0.00390581	0.00694585	0.00277575	0.00363156	0.001626	0.00343287	0.00451509	0.00251995	0.00345514	0.00636694	0.00262525	0.00242701	0.00269723	0.00328682	0.0024905	0.00442937	0.00249142	0.00392286	0.00348171	0.0040852	0.00193677	0.00297302	0.00294192	0.00355737	0.00430969	0.00475483	0.00370956	0.00272204	0.00295116	0.00436685	0.00519277	0.00259714	0.00246086	0.00320537	0.00380294	0.00199663	0.000611624	0.00245873	0.00339566	0.00356068	0.00228775	0.00338047	0.00404046	0.00316396	0.00342305	0.00336888	0.00598604	0.00450886	0.00339785
0.00443095	0.00583562	0.00872252	0.00539162	0.00576248	0.00411923	0.0054746	0.00649079	0.0041101	0.00603159	0.00767723	0.00504807	0.00439801	0.00486419	0.00575542	0.0036726	0.00668486	0.00574985	0.00634302	0.00553038	0.00614854	0.00350472	0.00473647	0.00541953	0.0055146	0.00627391	0.00787335	0.00547449	0.00442166	0.0057198	0.00745153	0.00691748	0.00407332	0.00387588	0.00546441	0.00630182	0.00368474	2.22211e-07	0.00409802	0.00575239	0.00526743	0.00400717	0.00470001	0.0056247	0.00558089	0.00488353	0.0049882	0.00789199	0.0066009	0.00531979
0.00454938	0.00584208	0.00860058	0.00633617	0.00636466	0.00483699	0.00553426	0.0063528	0.00447245	0.006305	0.00708299	0.00603006	0.005508	0.00557748	0.00577489	0.00426298	0.00698556	0.0069431	0.00702308	0.00586404	0.00630726	0.00428524	0.00510098	0.00603304	0.00583088	0.00532046	0.00900025	0.00521304	0.00486156	0.00648401	0.00817993	0.00632113	0.00446947	0.00404374	0.00591396	0.00690852	0.00426867	0.000432812	0.00417303	0.00628495	0.00698008	0.00498503	0.00520497	0.00619348	0.00717632	0.00499192	0.00478775	0.00751648	0.0070328	0.00576657
0.0033698	0.00389082	0.0063704	0.00457835	0.00470454	0.00324583	0.00328364	0.00446823	0.00341344	0.00386492	0.00459477	0.00472008	0.00517999	0.00401826	0.00332644	0.00340265	0.00529078	0.00497665	0.0055379	0.00425359	0.00462374	0.0034635	0.00392337	0.00439821	0.00444802	0.0025204	0.00662731	0.00321841	0.00332183	0.00438384	0.0060574	0.00397939	0.00364274	0.00282473	0.00415427	0.0049804	0.0034822	0.00142802	0.00285428	0.00434471	0.00754107	0.0042106	0.00389826	0.00488358	0.00629947	0.00370464	0.00407788	0.00509214	0.00504147	0.00451278
0.00183714	0.00141243	0.0033776	0.00182241	0.00209901	0.0013574	0.00110529	0.00228777	0.00188549	0.00100639	0.00175615	0.00225993	0.00360099	0.00163219	0.00089478	0.0016388	0.00297862	0.00195725	0.00317261	0.00199877	0.00229774	0.00176975	0.00213702	0.00201208	0.00254598	0.000376855	0.00274041	0.00107195	0.00119708	0.00160983	0.00298743	0.00145132	0.0025096	0.00118713	0.00218251	0.00199644	0.00208094	0.000984712	0.00146765	0.00169071	0.00607907	0.00227478	0.00171746	0.00262875	0.00314597	0.00195163	0.003971	0.00285398	0.00228703	0.00244319
0.000807455	5.72239e-05	0.00127826	0.000148851	0.000365368	0.000579103	4.07565e-05	0.000776654	0.000711657	4.42597e-07	0.000295081	0.000482705	0.00193899	0.000197953	-2.82213e-06	0.00036264	0.00125356	0.000199853	0.00125293	0.000425017	0.000624305	0.000459279	0.000709995	0.00045192	0.00110022	2.67765e-05	0.000452408	0.000100317	5.86573e-05	0.000131806	0.000801069	0.000119688	0.00169666	0.000129767	0.00122775	0.000326764	0.0008327	4.10735e-05	0.000606026	0.00017927	0.00293838	0.000516668	0.000257327	0.00074807	0.000494908	0.000678317	0.00386184	0.00188995	0.000439576	0.000771969
0.000225274	2.79807e-05	0.00033525	-7.61124e-07	-2.48352e-07	0.00039401	-9.65761e-07	0.000129869	0.000117178	0.000134605	1.18452e-05	2.56389e-07	0.000576595	3.31868e-06	3.41582e-05	2.92433e-07	0.000407715	-6.59544e-07	0.000271591	-1.5864e-07	3.62114e-06	5.67305e-07	0.000144727	8.94958e-06	0.000322484	0.000648433	0.000586417	-2.31621e-08	1.23003e-05	7.86702e-05	1.96323e-05	9.45139e-05	0.00109647	-5.1812e-07	0.00103359	0.000183599	0.000161769	8.66824e-06	9.79235e-05	-5.10221e-07	0.000402934	-7.88371e-07	1.15885e-08	6.81559e-05	8.21967e-06	9.19531e-05	0.00303334	0.00119608	-2.16546e-07	7.01763e-05
8.01752e-05	0.000255687	1.4783e-05	-1.16463e-07	-2.44746e-07	2.94453e-05	0.000204697	-1.44378e-06	-4.25177e-08	0.000821304	-4.79709e-08	-1.95477e-07	4.66489e-06	8.14482e-05	0.000190787	-1.98537e-07	5.97871e-05	-7.60134e-07	-6.24501e-07	-3.16153e-09	-8.51054e-07	-7.6737e-07	-3.53293e-07	-2.98095e-07	4.53065e-06	0.000827057	0.000830989	-6.68211e-09	8.35777e-06	0.000247488	-1.72091e-07	0.000339718	0.00035953	-1.53377e-07	0.000508742	0.000472254	-1.21384e-06	0.000823295	-1.75541e-08	-1.42852e-07	-6.30628e-06	3.1819e-07	0.00021544	-2.41237e-07	0.000540913	-3.34797e-08	0.00116639	0.000393673	0.000214054	-9.014e-08
9.1887e-05	0.000257512	-1.03112e-07	0	2.05244e-10	-1.03578e-07	0.00107345	0.000128154	0	0.00120871	-6.16749e-08	0	4.33252e-10	-8.178e-07	0.000229944	3.15471e-10	-1.53869e-07	1.73818e-05	-1.47391e-07	5.53465e-07	0.000158342	0.000106304	-1.24367e-07	-6.35553e-09	-3.66285e-07	0.000257199	0.000339376	-5.66859e-07	-1.75179e-09	2.18488e-05	-4.83182e-09	0.000138011	-2.80121e-07	0	5.42403e-05	0.000389827	6.62396e-10	0.00156099	-7.43625e-08	0	0.000544464	0.000131541	0.000736345	1.94653e-05	0.000414889	-2.40099e-08	7.75088e-05	-9.80473e-07	0.000786901	-1.78584e-08
1.6124e-08	1.73342e-05	-4.26616e-07	0	0	-1.05884e-07	0.00161952	0.000154915	-6.59107e-09	0.00087955	0.000137257	-2.63047e-08	0.000185002	-7.6671e-08	0.000125411	-4.46457e-07	3.18605e-05	4.95627e-08	4.40179e-10	2.01385e-05	0.000278795	0.000798824	-3.3007e-08	-1.62587e-07	5.31786e-05	7.68248e-07	8.0845e-08	5.42003e-05	1.73513e-05	-1.15695e-07	-1.89538e-08	1.53146e-07	-2.17763e-07	-7.11064e-07	-1.02004e-07	5.43441e-05	-7.64346e-09	0.00110388	2.04355e-09	0	0.00106807	0.00031542	0.00106322	0.000137806	3.17947e-07	-9.69191e-09	7.4556e-05	5.17414e-05	0.00076157	-2.5398e-08
-3.1952e-07	-1.37226e-07	5.36504e-05	0	0	9.70824e-05	0.00105964	3.70728e-05	7.23173e-09	0.000222286	0.000582836	3.13899e-05	0.000566101	4.65154e-07	1.11143e-07	0.000141805	0.000265051	2.21697e-05	-2.31222e-07	-8.30336e-08	0.000102568	0.00103273	1.9087e-05	0.000105527	0.000349105	7.01338e-05	0.000231285	2.76978e-05	0.000104644	-1.93272e-08	3.69646e-05	1.15385e-05	8.92855e-05	0.000284319	-8.08035e-08	-5.42362e-08	-3.81115e-07	0.000536511	-1.56445e-06	0	0.00125285	0.000258539	0.00102072	7.67313e-05	0.000537802	1.81453e-05	0.00120545	0.000659244	0.000349254	4.8534e-05
8.62749e-05	-4.90522e-08	0.000658818	-1.08235e-07	-4.8985e-10	0.000330631	6.72332e-05	4.88544e-07	3.65546e-05	5.96056e-08	0.00106722	0.000445255	0.000639599	0.000309817	5.08572e-05	0.000595226	0.000538541	0.000596629	0.00021681	-1.39864e-06	1.4254e-08	0.00047015	0.000173135	0.000687615	0.000449877	0.000584798	0.00135223	-6.3951e-09	0.00013631	-2.51636e-08	5.3356e-05	0.000429454	0.00010499	0.000859519	4.65148e-05	2.74848e-05	2.85317e-05	0.000219366	0.000168646	0	0.00140507	1.38367e-05	0.000741664	-6.50987e-07	0.00224035	-8.69386e-08	0.00199998	0.00112515	2.41468e-05	0.000309566
0.00081325	1.93828e-05	0.00146249	6.58899e-05	-1.59252e-07	0.00061769	0.000249974	0.00063183	0.000179258	0.000157375	0.00190384	0.00131975	0.000290698	0.000646379	0.000559693	0.000685631	0.000976332	0.00148273	0.000967404	0.000398491	3.89236e-05	1.41548e-05	0.000363396	0.00133292	0.000252878	0.000678526	0.00214873	-1.18938e-08	-1.54224e-07	1.25905e-05	-6.86325e-07	0.000658715	-4.26598e-07	0.00114484	0.000733282	0.000661313	-9.1182e-08	0.000123476	0.000359522	-2.12002e-07	0.00171373	0.000105638	0.000154783	8.55603e-07	0.00348571	0.000220351	0.00143162	0.000843221	-9.77744e-08	0.000721574
0.00166121	0.000370597	0.00186737	0.000920272	0.000388165	0.000776599	0.00166471	0.00185937	0.000498694	0.000901983	0.00274498	0.00209438	2.75797e-05	0.000682901	0.001255	0.000389564	0.00181498	0.00204462	0.00189506	0.00131792	0.000486693	0.000146725	0.000613873	0.00139291	0.000422486	0.000701017	0.0019443	1.16399e-08	0.00035397	0.00046908	0.000281666	0.00042311	7.0146e-06	0.00119728	0.001958	0.00148817	0.000111701	2.81371e-05	0.000343656	0.000129315	0.00110003	0.0011792	-2.39021e-09	0.000301773	0.00268106	0.00127691	0.000423278	9.99916e-05	7.33323e-05	0.0012381
0.00234316	0.000880346	0.00190581	0.00186053	0.00121864	0.000631415	0.00284932	0.0028045	0.000957881	0.00188926	0.00342043	0.00258829	5.02999e-05	0.000466609	0.0016945	3.07045e-05	0.00296128	0.0024743	0.00268907	0.00193328	0.00124374	0.000751032	0.000980167	0.000964344	0.00111611	0.0008957	0.00152224	0.000103143	0.00164873	0.00104254	0.00100494	6.22581e-05	0.000493193	0.00109503	0.00286717	0.0017462	0.000981438	6.18932e-05	5.50039e-05	0.000713495	0.000333875	0.0026672	0.000364498	0.00119844	0.00187481	0.00272387	-3.03089e-06	0.000162588	0.000670595	0.00191813
0.00267943	0.00119125	0.00181196	0.00209002	0.0018235	0.000733084	0.00259496	0.00301922	0.00116604	0.0025829	0.00347127	0.00261412	4.91303e-05	0.000196138	0.00191688	5.53984e-05	0.00380047	0.00324419	0.00296916	0.00189665	0.00192684	0.00074126	0.00114995	0.000511874	0.00160864	0.00133493	0.00141408	0.000510623	0.00268829	0.00115275	0.00143561	2.05787e-05	0.00139096	0.00096196	0.00288205	0.0013036	0.00227729	0.000415634	-6.39323e-07	0.00121455	3.84133e-06	0.00309398	0.00185284	0.00188815	0.00254644	0.00368504	0.000699163	0.00187527	0.00162193	0.00217404
0.00241166	0.00109015	0.00156457	0.00135146	0.001821	0.00116972	0.00165067	0.00282751	0.00102758	0.00244469	0.00303964	0.0026439	0.000190702	3.93857e-05	0.0018066	0.000167184	0.00396668	0.0037329	0.00250334	0.00140734	0.00204909	0.000305683	0.000935393	0.000260727	0.00146022	0.00176662	0.00110432	0.000675718	0.00266756	0.000766097	0.00148998	0.000187939	0.00190068	0.000485587	0.00234322	0.000799054	0.0026927	0.000399337	8.67988e-05	0.00112781	-6.98576e-07	0.00202192	0.00302865	0.00203998	0.00446134	0.00380046	0.00225846	0.00475587	0.00160277	0.00178002
0.00171826	0.000844466	0.00097641	0.000561245	0.00139612	0.00149151	0.00118088	0.00257298	0.000528215	0.00142364	0.00265238	0.00270947	0.000562902	3.30168e-08	0.00103143	4.349e-06	0.00335143	0.00296323	0.00163002	0.000797273	0.00131631	1.08979e-06	0.000448422	0.00010785	0.000861026	0.00175926	0.000365257	0.000395432	0.0015975	0.000305513	0.00160971	0.000288836	0.00147886	0.000437978	0.00168331	0.000459556	0.00213684	2.52607e-05	0.00022304	0.000492298	5.44216e-05	0.000544301	0.00276337	0.00135832	0.00524954	0.00311753	0.00294803	0.00652539	0.000776472	0.000901109
0.000695601	0.000624394	0.000309071	0.000398437	0.000894229	0.00143568	0.00122888	0.00201367	7.2597e-05	0.000209716	0.00251009	0.00200049	0.000736299	-3.2811e-08	0.000165813	-1.64173e-07	0.00218905	0.00152189	0.000771659	0.000316255	0.000440154	6.06183e-05	1.93468e-05	-3.44674e-07	0.000181202	0.00120655	-1.19295e-06	4.05305e-05	0.000926922	3.22854e-05	0.00191167	0.000219365	0.00048424	0.000922589	0.000972801	0.000227485	0.00140249	-6.23024e-09	0.000289894	2.00413e-05	0.000452193	-2.23691e-06	0.00172443	0.000372595	0.0036779	0.0019909	0.00251656	0.00600011	0.00014743	0.000156221
7.34039e-05	0.000196913	-6.15289e-07	0.00045079	0.000296278	0.0010094	0.000959343	0.00125378	7.06982e-07	-3.10612e-07	0.00246922	0.000764346	0.000438998	-1.24872e-07	1.52372e-05	7.72538e-05	0.00102426	0.000172027	0.000118812	3.13597e-05	9.09157e-06	0.000237671	3.75365e-06	-2.42634e-07	2.68819e-09	0.000271863	0.000302715	4.56108e-06	0.000826138	-1.10226e-07	0.00186343	4.72252e-05	3.46785e-06	0.00122473	0.000348358	2.19872e-06	0.00129109	1.91292e-08	0.00019237	-3.15062e-07	0.000889541	0.000204109	0.00119195	-2.04025e-06	0.0014014	0.000867155	0.00119358	0.00345329	2.71548e-06	-1.48581e-08
-7.9552e-07	4.76771e-07	-1.32621e-07	0.000491491	-6.87555e-07	0.00055609	0.000303254	0.000760974	0.000276308	0.000218823	0.00199888	7.64585e-06	2.9609e-05	7.36379e-05	0.000572995	0.000422024	0.000226323	-1.37941e-06	-1.55458e-07	1.72342e-05	-2.25136e-08	0.000187428	0.000327827	0.000104463	0.000100079	5.43906e-07	0.000636497	0.000223122	0.000874287	-1.49771e-06	0.00127616	1.90327e-08	5.42198e-05	0.000832409	4.41524e-05	2.14547e-06	0.00132064	0.000134223	0.000101959	-1.50638e-08	0.000695779	0.000749517	0.00148098	0.000183622	0.000219141	0.000144328	0.000383198	0.00135693	0.000214332	3.95776e-05
0.000200839	-2.10564e-07	7.39222e-06	0.000241553	-9.35831e-08	0.00010106	-5.65951e-07	0.000618867	0.000345015	0.000660257	0.00112023	0.000406389	1.39609e-05	0.000386686	0.0012283	0.000307026	-7.96752e-07	0.000340422	0.000111631	2.27209e-05	1.04477e-05	4.4233e-05	0.000782042	0.000590314	0.0007526	3.79888e-06	0.000423545	0.000318357	0.000517809	0.000215907	0.000430242	2.61925e-06	0.000256602	6.06546e-05	2.43136e-05	0.000235488	0.000876755	0.000237525	4.61183e-05	-1.26845e-07	7.38025e-06	0.000776145	0.0020137	0.000902101	0.000618722	1.84567e-09	8.53374e-05	0.000676564	0.000456986	0.000120549
0.00056535	2.39296e-05	0.000148178	5.8466e-05	0.000399335	1.85147e-08	0.000388018	0.000413081	9.3044e-05	0.000510689	0.000245055	0.00124319	0.000308602	0.000763173	0.00119348	2.31423e-05	0.000128158	0.00154414	0.000395293	-9.15119e-09	2.95385e-09	2.12268e-05	0.000710238	0.000999831	0.00113563	0.000643973	2.56723e-05	0.000179301	2.87322e-05	0.000512155	8.29353e-06	0.00023342	0.000139413	-6.56688e-07	5.63876e-08	0.000315795	0.000171603	0.000338611	1.33389e-07	7.79979e-05	0.000388194	0.000203451	0.00213351	0.00117567	0.00124402	-7.93133e-08	1.50467e-05	0.00117135	0.0011481	3.44392e-05
0.000620805	2.73837e-05	0.000265441	9.24032e-08	0.000923324	-5.85124e-08	0.00100719	9.05904e-05	-4.42586e-08	0.000107731	-2.46869e-07	0.00157296	0.000632501	0.000826906	0.000690832	-9.34883e-08	0.000344739	0.00212259	0.000220455	1.29756e-09	4.71341e-06	0.000135119	0.000286517	0.00100486	0.000726125	0.00155939	-3.158e-08	5.36976e-05	7.00737e-08	0.000546494	-2.01611e-07	0.000672554	2.36352e-05	1.68682e-05	-1.33995e-08	0.000133978	5.38161e-08	0.000303045	-3.52796e-08	0.000422773	0.00166378	-4.02949e-07	0.00155403	0.000785983	0.000999299	7.70379e-05	0.00015287	0.00135957	0.00138538	4.34423e-09
0.000326879	-2.01708e-07	0.000120326	-1.67131e-06	0.000890756	1.27074e-05	0.000967252	-9.15769e-08	-5.64364e-07	6.08377e-08	0.000486381	0.00120852	0.000561099	0.000496162	0.000145451	-1.25987e-08	0.000376544	0.00150531	9.33999e-06	4.07125e-06	0.000164531	-1.25635e-07	1.82325e-05	0.000622925	0.000177525	0.00191704	8.1558e-06	-4.94371e-07	0.000259277	0.000239433	0.000211911	0.000797012	0.000227651	0.00028227	-1.11154e-08	1.58771e-07	0.000159104	3.59704e-06	-6.59584e-08	0.00070905	0.00238955	0.000121324	0.000430933	0.000277781	0.00024179	0.000248846	5.54732e-06	0.000754621	0.000795557	3.55716e-05
7.79697e-06	1.99226e-05	5.53191e-06	0.00022892	0.000460901	5.85249e-05	0.000464982	0.000110894	5.11793e-05	3.38231e-07	0.00150984	0.000428981	0.000207199	8.07681e-05	4.66136e-08	-9.3877e-08	0.000128927	0.000839672	-8.86162e-08	1.73585e-05	0.00039006	1.12629e-05	-1.51424e-07	0.000170456	5.81327e-05	0.00112794	0.000277326	1.34053e-05	0.000738914	-1.96805e-07	0.00084592	0.000391277	0.000338505	0.000451001	1.01219e-05	6.78875e-05	0.000381596	5.8979e-05	4.29878e-05	0.000444703	0.00137769	0.000614388	-3.83885e-07	-6.14283e-07	-1.6617e-07	0.000149855	6.98652e-09	8.19549e-05	0.000120517	0.000179521
-3.39566e-07	4.05729e-07	-2.73404e-08	0.000441185	4.03999e-05	4.15342e-09	2.14772e-05	0.000400749	6.9764e-06	7.00437e-05	0.00188911	1.02334e-05	-1.15834e-06	-1.01761e-08	-3.74675e-08	8.32942e-05	-7.58206e-08	0.000285502	-4.74554e-09	-1.39735e-08	0.000266675	0.000247114	-1.47966e-08	7.61514e-06	0.000314986	0.000121281	0.000832242	-8.379e-09	0.000680736	-2.28835e-07	0.00111506	4.23711e-06	0.000162233	0.000411035	1.92811e-05	0.000140856	0.000176181	0.000441991	4.72393e-05	2.92776e-05	8.68686e-05	0.000490483	2.53345e-07	0.000269433	0.000400889	-9.11801e-07	5.02677e-05	-1.9774e-07	-9.90763e-08	0.0001879
-7.51048e-09	-1.60489e-08	-3.25187e-07	0.000275997	-1.54466e-07	-2.81742e-08	9.17487e-06	0.000533171	-4.18117e-09	2.21145e-05	0.00119128	-1.52545e-07	-1.24602e-11	-6.7807e-08	0	0.000395825	-1.74586e-07	0.000128011	-2.86774e-08	2.57675e-08	1.47547e-05	0.000569176	-7.96952e-08	-9.53801e-08	0.000217787	5.84851e-07	0.00117388	-1.185e-08	0.000113142	2.3976e-09	0.00062798	-1.24182e-07	9.4631e-07	0.000216472	5.18949e-08	3.83429e-05	-2.11396e-07	0.000741461	1.8494e-07	-3.04461e-07	-1.97478e-06	0.000125015	0.000380573	0.000739516	0.00142135	1.46208e-05	0.000188098	-8.09208e-07	1.33229e-05	4.28503e-05
0	-1.37654e-07	1.17246e-05	5.86949e-07	-2.64124e-08	-2.52937e-07	2.67352e-08	0.000316229	-2.34322e-08	3.09071e-08	0.000176728	-3.93801e-09	-9.52784e-12	0	0	0.000181573	-3.58489e-07	-5.41759e-07	2.60492e-05	3.93199e-05	-2.93821e-08	0.000207949	4.62628e-05	-5.50093e-09	-7.6471e-07	0.00046657	0.00113518	4.49442e-05	-2.23747e-08	-1.00677e-06	4.33638e-05	-4.16127e-08	-6.27303e-08	3.90465e-06	-8.41449e-08	2.63458e-08	-1.83976e-06	0.000329212	-3.62797e-08	4.5075e-05	0.000147797	1.22816e-07	0.000687676	0.000590985	0.0020563	0.000105723	0.000106706	0.000239735	0.000118178	-4.44994e-07
1.52319e-09	7.95712e-05	0.000325047	9.10953e-06	6.79479e-10	0.000272023	-1.5223e-06	0.000134839	9.33571e-06	-1.41411e-07	5.32587e-06	-1.06073e-07	1.75605e-05	-6.79943e-08	-5.20296e-09	3.77724e-07	7.89367e-05	6.4301e-07	0.000307235	9.98806e-05	0.000176393	7.52498e-07	4.45549e-05	5.83332e-10	-2.06832e-07	0.000874424	0.000579194	0.000374392	5.95374e-09	0.000139139	-9.50462e-08	6.09863e-05	-7.58252e-07	-5.29412e-07	6.6978e-05	1.58813e-05	0.000498339	-2.38259e-08	0	0.000116313	0.000748779	9.50957e-05	0.00115063	2.48112e-05	0.00175005	2.97398e-05	1.98303e-06	0.000811904	0.000581111	0.000270828
-9.41841e-07	0.00017103	0.000553132	0.000191198	-8.1206e-07	0.00104993	0.000215153	9.34356e-06	0.000182528	0.000130859	0.000576831	0.000127912	0.0001156	3.95955e-05	9.88057e-06	-1.18661e-07	0.000347942	3.02321e-05	0.000421822	0.000106969	0.000683039	-5.13961e-07	1.89301e-07	-5.77655e-07	-5.87994e-07	0.000766237	0.0001817	0.000343628	1.0491e-05	0.000400581	-1.06644e-08	0.000211786	0.000163322	0.000112668	0.000394928	0.000441422	0.0015412	0.000131007	-1.26481e-07	1.6478e-05	0.0018554	0.000131597	0.00126142	1.50397e-06	0.00165574	-4.101e-08	0.000720311	0.00169305	0.00170944	0.00125616
0.000128042	7.93951e-05	0.000229776	0.000354896	0.000230493	0.00143374	0.000800143	7.62562e-05	0.000344618	0.000449662	0.00129235	0.000399892	-4.15191e-07	5.99923e-05	-6.04971e-07	1.78067e-05	0.000669957	4.75095e-05	0.000255689	0.000151197	0.000936195	0.000121431	-1.67785e-07	0.00012784	3.02816e-05	0.000771506	9.21638e-06	5.10168e-05	7.88218e-08	0.000616058	0	0.000331865	0.000586458	0.000725802	0.000482798	0.0010983	0.00196973	0.000837354	8.0749e-05	-4.92398e-08	0.00413394	-1.00326e-06	0.000718254	0.000418919	0.00202966	0.000113352	0.00212248	0.00239092	0.00255021	0.00248337
0.00028764	2.61672e-07	-8.14008e-07	0.000282146	0.000911758	0.00112953	0.00131376	0.000426369	0.000251962	0.000768348	0.00128552	0.000274184	5.5061e-13	3.31081e-05	-1.10415e-08	2.34333e-06	0.000610879	0.000636539	-7.07109e-07	1.86033e-05	0.000589668	0.00041163	7.65677e-05	0.000441633	-2.17739e-07	0.00112501	-1.43138e-08	7.81225e-09	0.000173747	0.000544914	-3.06926e-09	0.000610008	0.000768719	0.00155174	0.000155623	0.00151249	0.00136347	0.00148306	0.000455568	1.99669e-05	0.00570701	2.83888e-07	7.12306e-05	0.0011565	0.00253967	0.000861059	0.00292306	0.00246029	0.00204849	0.00306186
0.000275748	-1.20756e-07	5.46079e-05	0.000150968	0.00127975	0.000460554	0.00124459	0.000769927	2.47842e-05	0.000900681	0.000461693	1.48734e-05	-1.05518e-07	1.17984e-07	1.41011e-05	0.000141125	0.000261108	0.00112451	1.00201e-05	-5.84804e-08	8.4802e-05	0.000563373	0.000311253	0.000563968	-2.9414e-08	0.00130324	-1.00998e-09	0.000214092	0.000170818	0.000141815	5.97679e-06	0.000860821	0.000632768	0.00154331	1.55408e-07	0.00137103	0.00031308	0.00158604	0.000935338	3.09423e-05	0.00482655	0.000190251	7.58208e-05	0.00101185	0.00183906	0.00140767	0.00256566	0.00179657	0.000685601	0.00252254
0.000158007	3.00047e-05	0.000506667	3.28887e-05	0.000885629	1.79875e-05	0.000517153	0.000625875	-5.17597e-08	0.000647745	2.74494e-07	-1.6532e-07	-4.83824e-07	-2.8303e-08	0.00022483	0.000838469	1.84116e-05	0.00106515	0.000205904	5.65699e-07	-4.79283e-09	0.000559203	0.00043054	0.00037126	3.54743e-10	0.000955944	0	0.00111363	-1.68039e-06	1.66004e-07	5.82339e-05	0.000787356	0.000240038	0.000648743	8.48849e-05	0.000813758	-1.02075e-07	0.00174601	0.000991986	1.37468e-07	0.00218362	0.000718582	0.000541219	0.00071985	0.000439926	0.00103701	0.00147549	0.00112642	-3.67262e-06	0.00117415
0.000110287	6.03026e-05	0.000543742	3.58335e-08	0.000197417	-2.63911e-07	1.55309e-06	6.22492e-05	-6.22584e-07	8.25188e-05	0.000385931	0.000108757	1.94101e-05	-3.07484e-07	0.00021748	0.00116111	2.09434e-06	0.00020718	0.000176459	0.000280551	1.42068e-06	0.000206793	0.00022397	8.35592e-05	-3.97242e-08	0.000313905	2.74551e-10	0.00182621	7.76839e-09	6.09381e-05	-2.78062e-07	0.000262725	-2.31184e-08	1.94853e-06	0.000332428	0.000111618	3.68927e-05	0.00155485	0.000517248	-9.10128e-08	0.000239612	0.000736281	0.000573806	0.00043688	-1.40905e-06	0.000332202	0.000324667	0.000866333	8.92892e-05	0.000116507
0.00037792	-5.70417e-07	9.25527e-05	-1.12532e-06	2.04864e-07	9.96294e-05	0.000307581	0.000192259	0.000228766	-5.07728e-07	0.0016511	0.000127507	2.48899e-05	0.000177687	4.5699e-07	0.000622053	0.000341765	6.89157e-07	1.91905e-05	0.000369624	9.10085e-05	2.96635e-07	-3.521e-07	9.97569e-08	2.12765e-05	1.2979e-06	-1.30189e-06	0.00173454	2.71889e-05	0.0010736	-5.04003e-08	-5.34028e-08	9.80021e-05	0.000391371	0.000545749	2.49066e-05	-7.5876e-07	0.000673809	2.21429e-05	3.89374e-05	-1.6192e-06	0.000311084	2.31011e-05	0.00012613	0.000807806	-1.69028e-06	2.5913e-05	0.000488781	0.000722142	0.000104948
0.00104638	0.000112965	9.89738e-06	0.000305663	-2.41427e-07	0.000761203	0.00170432	0.0013692	0.00103728	0.000436491	0.00304406	4.00406e-06	-6.04815e-10	0.00108228	-1.91558e-06	1.93355e-05	0.00117407	0.00097986	-2.60557e-07	3.66892e-05	0.000236457	7.41207e-05	0.000111975	-7.70936e-07	0.000203757	4.66797e-07	0.000387914	0.00090846	8.36048e-05	0.00246247	6.89812e-05	0.000473545	0.00110743	0.00220338	0.00089873	0.000850317	0.000113034	0.000153663	8.07844e-05	0.000408593	0.00011268	-7.1872e-08	0.000170185	6.37406e-07	0.00145927	6.33723e-05	0.00123474	-6.69825e-06	0.00151574	0.00106297
0.00227604	0.00102567	0.000585106	0.000976074	7.97006e-05	0.00191632	0.00324509	0.00336868	0.00246179	0.00226777	0.00468263	0.000612934	1.10821e-05	0.00226139	0.000632279	0.000153913	0.00261289	0.00291662	0.000212434	2.05015e-05	0.0012065	0.00119778	0.00108426	0.000215622	0.000548082	0.000742726	0.00114347	0.000537896	4.82123e-06	0.0034684	0.000771316	0.00253887	0.00304287	0.00417597	0.0019993	0.00243469	0.00109591	0.00143353	0.00128378	0.000904089	0.00159739	0.000255698	0.00118469	0.000369984	0.00104118	0.000930986	0.00352203	0.000757176	0.00236768	0.00259438
0.00371016	0.0024117	0.00190563	0.0013244	0.000719408	0.003281	0.00444894	0.00526082	0.00410164	0.0042438	0.00677718	0.00239091	0.000746005	0.003085	0.00233809	0.00111045	0.00435961	0.00403688	0.000656747	0.000599239	0.00333617	0.00329006	0.0026441	0.0010404	0.00110444	0.0025363	0.00181451	0.00166841	0.000847745	0.00410431	0.0019788	0.00528052	0.00507236	0.00547038	0.00366524	0.00360538	0.00361332	0.00484984	0.00359937	0.00180597	0.00452959	0.00105721	0.00269834	0.00145368	0.00108726	0.00260611	0.0061199	0.0031767	0.00321716	0.00433534
0.00524915	0.00355115	0.0036794	0.00176586	0.00179153	0.00467646	0.00516745	0.00714717	0.00537407	0.0054635	0.00884466	0.00442743	0.001862	0.00336531	0.00395285	0.00196673	0.00608442	0.00400427	0.00135926	0.00165212	0.00584026	0.00551189	0.00382735	0.00210786	0.0018263	0.00428752	0.00270134	0.00406674	0.00290724	0.00495053	0.00363255	0.0075912	0.00667278	0.00629202	0.00522754	0.00430723	0.00644657	0.00890368	0.00587681	0.0034504	0.00689221	0.00177516	0.00370645	0.00224084	0.00269572	0.00430661	0.00822295	0.00564679	0.00435473	0.00587996
0.00663614	0.00415781	0.00515467	0.00275791	0.00270511	0.0056211	0.00583861	0.00880685	0.0060634	0.00593152	0.0100989	0.00577542	0.002396	0.00348236	0.00487625	0.00234357	0.00734962	0.00392131	0.00235178	0.002559	0.00720978	0.00668195	0.00436079	0.00323669	0.00231824	0.00555763	0.00374048	0.00623402	0.00482966	0.0060266	0.00491667	0.0088336	0.00764546	0.00689916	0.00616822	0.00506591	0.00825349	0.0112002	0.00724605	0.0050032	0.00698492	0.00226772	0.00430898	0.00244134	0.0045752	0.00540274	0.0104808	0.00678473	0.00559541	0.00682503
0.00764067	0.0044645	0.00545165	0.00423934	0.00307727	0.0059681	0.00626363	0.00955693	0.00618496	0.00585067	0.0105	0.00657151	0.002467	0.00370612	0.00479461	0.00221163	0.00781343	0.00392879	0.00320012	0.00328346	0.00695525	0.00662619	0.00432325	0.00378625	0.00240964	0.00585427	0.00390822	0.00696087	0.00533681	0.0066043	0.00514343	0.00895587	0.00790908	0.00693719	0.00619522	0.0057987	0.00857942	0.0108096	0.00750092	0.00546188	0.00553649	0.00300656	0.00472862	0.00241083	0.00491115	0.00589449	0.0117701	0.00667965	0.00631368	0.00710802
0.00766751	0.00486435	0.00462523	0.00515111	0.00315162	0.00548227	0.00654751	0.00914261	0.00596455	0.00561158	0.0102109	0.00708598	0.002883	0.00372352	0.00430678	0.00216594	0.00752578	0.00341684	0.00333871	0.00340276	0.00601734	0.00598408	0.00396181	0.0034936	0.00262463	0.00567797	0.00303971	0.00617413	0.00463561	0.00609837	0.00439346	0.00799486	0.00765016	0.00667505	0.00551099	0.0057782	0.00782892	0.00854557	0.00697585	0.00458887	0.00475572	0.00366136	0.00488883	0.00242471	0.00486284	0.00619158	0.0111393	0.00576636	0.00550679	0.00685279
0.0066431	0.00495649	0.00374067	0.0053817	0.00342858	0.0044652	0.00640473	0.00800345	0.00533598	0.00457307	0.00895817	0.00743456	0.003706	0.00349085	0.0040022	0.0022709	0.00706177	0.00248523	0.00276284	0.00297036	0.00520726	0.00536308	0.00321064	0.00278812	0.00341941	0.00521861	0.00211354	0.00477609	0.00417507	0.00482548	0.00350204	0.00620979	0.00700205	0.00651931	0.00454603	0.00489115	0.00703054	0.00685482	0.00594265	0.00343814	0.00453315	0.00320595	0.00453773	0.00188456	0.00531991	0.00647868	0.0086028	0.00444748	0.00378898	0.0061056
0.00543251	0.00465453	0.0038169	0.00544977	0.00381246	0.00338265	0.00564662	0.00708391	0.00420659	0.00294094	0.00696369	0.00735655	0.00474001	0.00300131	0.0041456	0.00207757	0.0070399	0.00153678	0.00257691	0.00233124	0.00447828	0.00482464	0.00221073	0.00235217	0.00458974	0.00465937	0.0015783	0.00370152	0.00460435	0.00381645	0.00330005	0.00456473	0.00597604	0.00665149	0.00388849	0.00368367	0.00589007	0.0066091	0.00463344	0.00275922	0.0040432	0.0017338	0.00365106	0.00079318	0.00537107	0.00651742	0.00549885	0.00299939	0.002719	0.00476332
0.00481294	0.00401988	0.00426779	0.00553598	0.00412133	0.00277324	0.00483694	0.00609391	0.00289362	0.0015164	0.0051359	0.00706402	0.005555	0.00276039	0.00439584	0.00120651	0.00726801	0.000681286	0.00283564	0.0016794	0.0034204	0.00385425	0.0015853	0.00231899	0.00547963	0.0039402	0.00110934	0.00328794	0.00509199	0.00335335	0.00325026	0.00372202	0.00448104	0.00644973	0.00370813	0.00226999	0.00445051	0.00736718	0.00325445	0.00252916	0.00297555	0.000850479	0.00255491	1.63666e-05	0.00316998	0.00578091	0.00286899	0.00173164	0.0025398	0.00327217
0.00452448	0.00325125	0.00436278	0.00475554	0.0040365	0.00243696	0.00360859	0.00484962	0.001753	0.000826378	0.00433269	0.00651883	0.005521	0.00288545	0.00414875	0.00014012	0.00705711	4.16042e-05	0.00334769	0.00120137	0.00212338	0.00245069	0.00130685	0.00219181	0.00568491	0.00292888	0.000505763	0.0031445	0.00464649	0.00276607	0.00277219	0.00349146	0.0027312	0.00552478	0.00371115	0.000870629	0.00273558	0.00782688	0.00190589	0.00266429	0.00158428	0.00108281	0.00148814	0.00041805	0.000933844	0.00403918	0.00074266	0.00110752	0.00233671	0.00213845
0.00390433	0.00243847	0.00354309	0.00275078	0.00330538	0.00195271	0.0022028	0.0032578	0.000986801	0.000747668	0.00382895	0.00551114	0.00482699	0.00277308	0.00345426	1.98525e-05	0.00617004	7.57988e-05	0.00340473	0.000691291	0.00143013	0.000849661	0.00119228	0.0019633	0.00512898	0.00197637	0.000163446	0.00207203	0.00346826	0.0013375	0.00160293	0.00295863	0.00119317	0.00379849	0.00347523	4.59726e-05	0.00129829	0.00628545	0.000801972	0.00264108	0.000483149	0.00108897	0.000636223	0.00171115	0.00124627	0.00202199	-3.39283e-06	0.000359546	0.00152725	0.00142491
0.00267935	0.00154161	0.00221507	0.000771695	0.00188319	0.00119041	0.000869072	0.00175348	0.000359398	0.000529879	0.00250607	0.00394239	0.00325499	0.00190776	0.00265235	0.000513881	0.00490928	0.000733713	0.00284767	0.000530915	0.001347	9.77663e-06	0.000595229	0.00161378	0.00390619	0.000904529	6.55877e-05	0.000702175	0.00212929	0.000147763	0.000490459	0.00175963	0.000262768	0.00181176	0.00296541	-2.75373e-07	0.000417472	0.00311033	0.000139632	0.00211899	1.65205e-05	0.000408628	0.000189232	0.00212545	0.00349635	0.000545108	9.19269e-05	0.000167974	0.000740122	0.000888298
0.00112527	0.00075576	0.00101748	-1.63053e-06	0.000533856	0.000308015	0.000163191	0.000581569	5.17598e-05	0.000149282	0.000792819	0.00202554	0.00162499	0.000650036	0.00172551	0.000760567	0.00340595	0.00129216	0.00180676	0.000350025	0.00118111	4.61441e-05	3.90389e-05	0.00120434	0.00221945	0.000144072	1.59362e-05	7.99204e-06	0.000968282	-7.33296e-07	1.53783e-05	0.000582853	1.09697e-05	0.000362293	0.0019568	-6.88206e-08	1.96376e-05	0.000362938	2.37037e-08	0.000996023	-6.36345e-07	-8.53947e-07	4.97989e-06	0.00125796	0.00432086	7.43624e-06	0.000450492	0.00034954	0.000178089	0.00033175
0.000120035	0.000245476	0.000254855	8.17073e-05	-2.03803e-06	-2.3089e-07	2.29455e-05	9.50337e-06	-1.8983e-08	-2.30897e-07	2.53352e-06	0.000524332	0.000286597	5.52517e-06	0.000753003	0.000243853	0.00169693	0.000716202	0.000665917	0.000108806	0.00055113	0.00050072	-3.6105e-07	0.000510382	0.00066567	-8.31881e-08	0.00024158	-4.55643e-08	9.75506e-05	0.000152193	-1.5129e-07	2.23707e-05	2.61447e-05	4.20728e-07	0.000809037	5.24452e-05	-2.99419e-08	-2.5492e-09	-1.0723e-07	7.48487e-05	-2.37533e-08	0.000202128	3.06069e-08	0.000198209	0.00244138	-1.32785e-07	0.000236983	0.00149273	-6.36022e-07	6.87275e-06
-5.43065e-07	2.06191e-06	-6.03664e-07	4.94068e-05	-3.73231e-07	-2.69622e-07	-1.62559e-08	1.78822e-05	0	-7.46728e-08	0.00018178	-1.69725e-06	-4.84252e-10	-5.48277e-07	4.10687e-05	1.76915e-07	0.000385793	1.70976e-05	2.9206e-05	-2.28593e-07	5.19903e-07	0.000715828	2.56912e-05	1.34176e-05	6.71512e-06	2.03101e-06	0.000186697	9.79783e-07	-2.22271e-08	0.000386261	3.04927e-05	-1.51466e-07	1.65894e-05	-5.9153e-07	8.35694e-05	9.99357e-05	-6.98151e-09	0.000385773	0	-4.58958e-07	-2.68728e-07	0.000360937	5.00362e-05	1.52664e-06	0.000448326	-2.21486e-08	-3.93873e-08	0.00220907	4.30559e-06	-7.54974e-08
1.65653e-05	-2.06517e-07	-1.34471e-08	1.7364e-07	-1.23173e-08	0.000130664	-1.57111e-08	0.000297815	0	-2.35668e-09	0.000994276	-2.36516e-07	1.31804e-05	9.94441e-06	-1.33403e-07	0.000331909	4.04449e-07	0.000225345	-2.67918e-07	7.05053e-11	-3.08599e-08	0.000398601	0.00011672	-9.56654e-07	-5.75452e-07	7.17174e-05	6.62038e-06	0.000379965	-1.95489e-07	0.000108257	4.66032e-08	-7.34039e-09	2.97e-08	6.1374e-05	-1.73876e-07	7.75083e-05	8.14268e-05	0.000614681	1.98344e-09	-1.17937e-06	8.17838e-05	6.18532e-05	0.000190886	0.000484773	-1.6277e-07	3.81104e-05	0.000133686	0.00161278	0.00030464	-1.2118e-09
1.46165e-05	-1.04997e-07	8.11623e-08	-7.37772e-08	1.05382e-05	0.000476687	-1.00227e-08	0.000589025	-7.51055e-09	2.57212e-06	0.00163753	1.99766e-05	9.14698e-05	8.00044e-05	-3.00022e-08	0.0007163	1.59062e-05	0.00128516	-1.52036e-08	0	-2.2503e-11	4.60542e-06	6.55915e-06	0.000267387	-4.68754e-09	7.88336e-05	-1.6542e-08	0.0012394	3.99474e-05	-1.3822e-07	-7.44722e-09	-8.39529e-09	-6.34653e-08	8.29304e-05	-8.3956e-08	7.36429e-06	0.000514213	0.000399954	-1.58275e-06	0.000124854	0.000291776	-5.17852e-08	5.18305e-05	0.00103309	0.000297276	0.000356632	0.000916342	0.000303661	0.000482301	-1.04786e-06
8.11646e-06	5.91215e-05	1.05445e-05	2.0431e-05	4.33976e-08	0.000431393	7.34075e-06	0.000706053	5.83255e-09	2.02674e-05	0.00150769	-5.78454e-07	-2.52051e-07	3.55825e-05	3.70907e-05	0.000460632	0.000174629	0.00153265	0	-2.76077e-10	0	-4.38551e-07	-8.69461e-08	0.000914165	0	8.59569e-07	-6.23946e-10	0.00145778	-2.49689e-07	0.000199198	-6.38654e-07	1.24571e-05	6.98147e-05	-1.47206e-07	3.40859e-05	-4.89323e-07	0.00076117	0.000350511	0.000195219	0.000139737	0.000271427	0.000173412	-1.47397e-07	0.000947934	0.00102771	0.000649084	0.00231339	-6.24057e-06	0.000153099	0.000172858
0.00044701	9.74849e-05	-8.27833e-07	0.000188883	-3.20422e-07	0.000198816	-2.42504e-08	0.000973233	4.12047e-05	5.90783e-08	0.00056914	3.64296e-05	-4.06157e-11	1.12785e-07	0.00015281	1.16598e-05	0.000409713	0.000500359	-3.93213e-08	-1.93574e-08	0	-1.17502e-07	9.90184e-06	0.00109841	-3.36356e-08	-6.44434e-07	-5.1676e-07	0.000846635	1.29516e-05	0.000909022	5.96289e-05	5.99147e-05	0.000221353	4.40505e-05	0.000419127	0.00014786	0.000398431	0.00103107	0.000459366	2.35021e-05	2.72776e-05	0.000980547	3.72339e-06	0.00022087	0.00189971	0.000485105	0.00275889	0.000843847	-3.141e-07	0.000396753
0.00116992	3.8077e-07	5.6537e-07	0.00027756	0.000173994	1.77882e-07	3.93814e-05	0.00133877	0.000214435	-1.00493e-08	-1.16487e-07	0.000492233	-4.34398e-11	-6.42751e-08	0.000243709	1.13921e-06	0.000680696	8.6556e-07	3.6199e-05	1.55716e-06	0	4.96796e-05	0.000184778	0.000698567	1.84352e-05	2.36428e-05	0.000141662	0.000103266	0.000141786	0.00116726	0.000107309	-1.01185e-07	0.000180856	0.000268626	0.000975285	0.000250659	4.48947e-06	0.00108393	0.000562138	-6.3272e-07	0.000163567	0.00139144	0.000385196	7.16039e-07	0.00263204	9.0258e-05	0.00194036	0.00203583	-2.06891e-07	0.000400298
0.00128179	-8.61134e-08	0.000131049	0.000165822	0.000255001	-1.00721e-07	0.000424823	0.00123794	0.000154648	0	0.000328346	0.000909476	4.96913e-05	2.00467e-05	0.0004391	0.000188309	0.000907641	0.000222305	0.000167926	0.000111841	0	6.3297e-05	0.000171705	0.000103012	1.29363e-05	2.44484e-05	0.000401977	-2.41241e-08	5.04991e-05	0.000748579	1.48617e-07	-2.0618e-08	4.36975e-05	0.000404081	0.00131979	0.000112969	-2.32441e-09	0.000586993	0.000478889	5.03685e-05	0.00119505	0.000901357	0.000297771	0.000249632	0.00231226	1.45925e-08	0.000311229	0.0022447	0.00021296	0.000121825
0.000630639	-2.81551e-07	0.000329584	4.85461e-05	6.70192e-05	6.59578e-06	0.000703456	0.000608419	9.99659e-06	0	0.00141376	0.000490043	0.000350501	1.84558e-05	0.000377163	0.000156269	0.00083607	0.000972418	0.000109351	0.000181549	0	-4.05356e-08	1.90246e-08	-2.41874e-07	-2.67123e-08	0.000127505	0.000368418	-8.31361e-09	-1.8018e-08	0.000149429	-1.46977e-07	7.34249e-11	3.25981e-08	0.000147832	0.000930022	6.5957e-08	-5.42843e-09	0.000129441	0.000168209	2.07897e-05	0.00201496	9.98956e-05	9.83564e-07	0.000554277	0.000969138	-7.32592e-07	4.56842e-05	0.00120169	0.000335439	-3.88813e-07
1.19537e-05	0.000159731	0.000125745	-1.05809e-06	2.2133e-08	0.00041388	0.000306879	2.35031e-05	9.48299e-08	-1.26183e-07	0.0017191	-2.1211e-06	0.000421799	6.444e-08	0.000127877	3.29108e-07	0.000582052	0.000929911	-1.0151e-06	2.55678e-06	-1.45521e-08	-7.05119e-08	8.71028e-05	0.000113892	4.33813e-05	7.55875e-06	5.63343e-05	-2.72845e-08	3.62889e-08	1.08366e-07	0.000235096	-7.47522e-08	-3.49129e-08	2.84576e-08	0.000172363	0.000140783	-1.12989e-07	-3.74948e-09	-7.39916e-07	-5.83018e-08	0.00142244	-1.7305e-07	3.03802e-05	0.000509502	3.02111e-06	0.00024865	0.00100847	0.000152087	6.71561e-05	0.000168355
9.32135e-05	0.000706424	-6.35492e-07	0.000411123	5.48506e-05	0.00142785	-3.01816e-06	0.000153358	0.000280633	0.000126909	0.00126759	0.00025708	0.000134699	6.6533e-06	5.85644e-08	0.000169482	0.000712413	0.000374345	6.41683e-07	4.95618e-05	0.000129309	-3.60059e-06	0.000802048	0.000900654	0.000483063	-8.59261e-07	-5.72495e-07	7.147e-05	9.09269e-05	1.05762e-05	0.00103052	0.000110674	2.11019e-05	-4.50372e-06	1.64537e-05	0.000618829	2.22714e-05	0.000171096	6.81319e-06	7.09993e-05	0.000152584	9.89133e-05	0.000923923	4.34172e-05	0.000699909	0.00103748	0.00208627	7.32421e-06	-3.30739e-07	0.00054289
0.00126958	0.00155427	0.000574043	0.00116589	0.000542474	0.00241953	0.000518986	0.00119394	0.00113102	0.000896788	0.00119576	0.00155028	-2.22442e-07	0.000547958	7.99879e-05	0.00163003	0.00132246	0.000267076	0.000333063	0.000639324	0.000604198	0.000519775	0.0018096	0.00183809	0.00110769	0.000188143	0.000231858	0.000651755	0.000158838	0.0005648	0.00206158	0.000898181	0.000256858	0.000528336	0.00102485	0.00108686	0.000577378	0.000867232	0.000722979	0.00079712	5.89312e-06	0.000629789	0.00220836	2.73953e-06	0.00310363	0.00204144	0.00239589	0.000609363	0.000354736	0.00124568
0.00309039	0.00237656	0.00197094	0.00198553	0.000968571	0.00303727	0.00204928	0.00253044	0.00199175	0.00236367	0.00170336	0.00292831	0.000532406	0.00160677	0.0010263	0.00338048	0.00191593	0.000850296	0.00100479	0.00174213	0.00126779	0.0018877	0.00217977	0.00244056	0.0015552	0.000924948	0.000695951	0.00133315	0.000183844	0.00143145	0.00264755	0.0022643	0.000708902	0.00178589	0.00303571	0.00137738	0.00169349	0.00192208	0.00227173	0.0016518	0.000770307	0.000991326	0.00244047	0.000719739	0.00559754	0.00283905	0.00202805	0.00202243	0.00143025	0.00220962
0.00396799	0.00271012	0.00291238	0.00244606	0.000833239	0.00276576	0.00265133	0.0033405	0.00241505	0.00345734	0.00186831	0.00339999	0.001757	0.00229151	0.00193709	0.00379497	0.00189156	0.00124022	0.00152998	0.00246922	0.00171595	0.0031806	0.00190452	0.00235884	0.00173889	0.00108894	0.000758565	0.00115552	4.62756e-05	0.00193945	0.00258465	0.00325799	0.00129382	0.00298145	0.00416202	0.00156065	0.00243749	0.00176385	0.00342226	0.00182495	0.00182202	0.00110787	0.00186956	0.00236096	0.00666427	0.00314004	0.00248228	0.00313342	0.00228294	0.00281567
0.00312323	0.00222538	0.00254678	0.00228524	0.000333357	0.00189283	0.00167955	0.00337208	0.00214634	0.00313495	0.00100052	0.00292506	0.002182	0.00198833	0.00186573	0.00277569	0.0013016	0.0010116	0.00149206	0.00229651	0.0014132	0.00341055	0.00131446	0.00165896	0.00156578	0.000377278	0.000544459	0.000347594	6.03548e-06	0.00139796	0.00175453	0.00295863	0.00151413	0.00327254	0.00324127	0.0016233	0.00241447	0.000776505	0.00309148	0.00125078	0.00200935	0.000914013	0.00116535	0.0035796	0.00606712	0.00272121	0.00330439	0.00343682	0.00230377	0.00241528
0.00144705	0.00113397	0.00153944	0.00155876	7.72384e-06	0.000952951	0.000380898	0.00256885	0.00136396	0.00154215	0.000227526	0.00186299	0.00141799	0.00115567	0.00111332	0.00134446	0.000678788	0.000290066	0.000886432	0.00173934	0.000670163	0.00240903	0.000642635	0.000771304	0.00112601	3.45582e-07	0.000402315	1.8427e-05	0.000211362	0.000414986	0.000807053	0.00180549	0.00110556	0.00254635	0.00139905	0.00123557	0.00184287	2.82138e-05	0.00164656	0.000492748	0.00197608	0.000377723	0.00108954	0.00346971	0.00464062	0.00165496	0.00406911	0.00271156	0.00144605	0.00126686
0.000240453	0.000257025	0.000657086	0.000396596	8.73732e-05	0.000297649	0.000115777	0.00138354	0.000461293	0.000202214	0.000312236	0.000680001	0.000260297	0.000377004	0.000458319	0.00045404	0.000315704	1.76286e-07	0.000154316	0.00117043	6.16558e-05	0.0011522	0.000162153	9.41185e-05	0.000509205	3.68445e-05	0.000140663	0.000225148	0.000506257	5.76091e-06	0.000126885	0.00086858	0.000330377	0.00156619	0.000160079	0.000542877	0.0010389	9.93707e-06	0.000277416	9.1219e-05	0.00182217	3.80697e-05	0.00136559	0.00223122	0.00279505	0.000447053	0.00372248	0.00101536	0.000645767	0.000369937
-2.1697e-08	3.50688e-07	0.000204932	2.72541e-07	0.000348669	2.97101e-05	0.000638168	0.000325095	4.21484e-05	-2.18001e-07	0.000771949	6.15031e-05	3.10016e-06	2.50043e-05	0.000150411	3.05757e-05	0.000154339	0.000205537	2.71546e-06	0.000692793	-1.67332e-08	0.000235371	2.79699e-07	-1.59991e-07	7.96606e-05	0.000449826	-6.49772e-08	0.000350611	0.000670339	4.41508e-05	-1.16242e-08	0.000425013	-9.10407e-07	0.000746707	-2.45134e-07	4.08005e-05	0.000399304	0.000635049	-3.20536e-10	4.01551e-05	0.000920276	1.34e-07	0.000848459	0.000834456	0.00106098	4.07259e-09	0.00196821	2.23694e-05	0.000467843	2.73248e-05
-2.8128e-07	-2.2267e-07	-2.40693e-06	-3.21254e-07	0.000276503	-5.5533e-08	0.000615863	-1.04557e-07	-1.57777e-08	5.2781e-05	0.000709492	-1.26814e-07	0.00012	-1.93571e-07	1.1931e-07	-4.24172e-07	6.26416e-05	0.00039083	0.000221603	0.000203921	-3.45487e-09	3.04497e-07	-2.51368e-07	-6.98455e-08	-2.76333e-08	0.000380766	-1.58319e-08	0.000125973	0.000416114	0.000276774	-3.33565e-08	0.000157013	1.2927e-05	0.000125788	-8.74717e-08	-1.46645e-07	1.53863e-05	0.00122304	2.65788e-06	5.70223e-07	0.000104995	6.61362e-05	0.00012059	8.50787e-05	4.52818e-05	-1.18368e-07	0.000269841	5.39655e-07	0.00062855	-5.62798e-08
-1.00637e-07	3.633e-10	-7.47246e-07	2.50657e-09	1.55472e-06	-1.39874e-08	8.74031e-05	4.91778e-06	-7.39234e-09	0.000101207	0.000192634	-2.50239e-08	2.52506e-06	-1.65699e-08	-1.02469e-06	0.000246378	-4.04257e-09	6.45827e-05	0.000234638	-8.71142e-08	0	-2.69952e-07	-1.1649e-07	0	-5.14231e-07	7.7628e-05	-4.45257e-08	-3.49398e-08	0.000101564	3.43854e-05	2.44439e-06	-1.01978e-07	4.98015e-05	-1.60441e-08	-1.28635e-08	1.05165e-05	-5.5965e-08	0.00106385	7.07167e-05	-3.15972e-08	-1.04342e-06	0.000126747	2.08465e-08	-3.02695e-07	0.000129427	7.21411e-11	9.04851e-09	0.000521687	0.000396929	6.65048e-06
4.14795e-05	-8.90277e-07	2.01806e-05	-2.06792e-06	-1.08564e-06	-5.8363e-07	-3.01921e-06	0.000204477	-1.06397e-07	-1.31875e-07	-1.31824e-06	-1.11342e-06	5.56544e-10	-3.64846e-06	0.000393267	0.0014262	0.000108744	-4.07467e-06	3.05775e-06	-1.20417e-07	-1.08858e-11	-2.4785e-06	-4.26437e-08	-3.29312e-08	0.00024015	-1.66874e-06	0.000198707	-5.99528e-08	-1.05186e-07	-3.92925e-07	0.000296924	-1.55313e-07	-8.68625e-08	-1.17717e-06	1.10005e-05	-9.94311e-09	-4.11685e-08	0.000214862	-1.74431e-07	-3.71895e-08	0.000156459	-9.78965e-07	0.000181811	6.65566e-05	0.00237989	-1.55052e-07	0.000565123	0.00100016	-1.55557e-06	0.000284712
0.000347064	0.000379246	0.00069983	0.000429361	0.000646008	0.000430934	0.0012261	0.000706125	4.00259e-05	0.000110005	0.000656048	0.00068041	0.000871813	0.000583053	0.00155175	0.00288455	0.00132911	0.00085585	-2.64101e-06	5.46855e-05	4.60592e-08	0.000627175	2.27279e-05	2.0365e-05	0.00144178	0.000609438	0.000993448	4.69621e-05	0.000306732	0.00016226	0.000690008	0.000148725	2.1715e-05	0.000311735	0.000554977	4.06786e-05	0.000191286	9.38195e-05	-6.37383e-07	2.05296e-05	9.33634e-05	2.4188e-06	0.000768408	0.000416395	0.00469925	0.000286149	0.00215357	0.0012784	0.000298246	0.000723069
0.000982074	0.00178187	0.0022979	0.00248898	0.003708	0.00152807	0.00457149	0.00173397	0.000824008	0.00109285	0.00247401	0.00296042	0.00461502	0.00269718	0.00312502	0.00377339	0.00385612	0.00341712	0.00128005	0.000971349	0.000437235	0.00254816	0.000848053	0.000651926	0.00355569	0.00287976	0.00288343	0.000798626	0.00278003	0.00154897	0.00140231	0.00122586	0.000986381	0.00107699	0.00226617	0.00101415	0.00132582	0.00183849	0.000373932	0.000898972	7.71113e-07	0.00119851	0.000879502	0.0008037	0.00525431	0.00192816	0.0035056	0.00387286	0.00192705	0.00135958
0.00240684	0.00418371	0.00482988	0.00607696	0.00731892	0.00314138	0.00809374	0.00381977	0.00252144	0.00285416	0.00509816	0.00675399	0.00964703	0.00573992	0.00543972	0.00462159	0.00702717	0.00600407	0.00442	0.00299592	0.00168146	0.00529771	0.0026293	0.00225994	0.00610401	0.00597688	0.00549199	0.00237852	0.00682938	0.00392035	0.00311213	0.00324838	0.00288395	0.00252279	0.00525426	0.00274886	0.00377556	0.00440447	0.00176527	0.00317226	0.000733564	0.00449123	0.00131965	0.00193405	0.0047183	0.00516289	0.00498857	0.0087764	0.00395106	0.00271314
0.00459892	0.00694402	0.00817917	0.0103103	0.010051	0.00556945	0.0105421	0.00692742	0.00498785	0.00479004	0.00820877	0.0116879	0.01427	0.00910492	0.00855201	0.00598204	0.0103048	0.00764096	0.00819782	0.00578118	0.00351839	0.00808589	0.00476465	0.00447493	0.00890732	0.00882856	0.00879185	0.00480274	0.0106616	0.00632997	0.0067707	0.00553973	0.00478101	0.00498432	0.00911231	0.00442901	0.00709006	0.0065384	0.00404194	0.00619881	0.00270678	0.00814347	0.00248465	0.00457794	0.00602079	0.00934043	0.00623838	0.0139612	0.00589644	0.0051369
0.00732991	0.00918865	0.0110352	0.0135579	0.0116645	0.00827346	0.0119563	0.00989423	0.00740537	0.0068343	0.0114559	0.0159118	0.01723	0.0116209	0.0114362	0.0074351	0.0131212	0.00835343	0.0115407	0.00823601	0.00497663	0.0103259	0.00634171	0.0063579	0.0111804	0.0101147	0.0113886	0.00707938	0.0126006	0.00835013	0.0108145	0.00717255	0.00590585	0.0074675	0.0123514	0.00542958	0.0102241	0.00851451	0.00613337	0.00837142	0.00487579	0.010726	0.00390439	0.00767037	0.00935831	0.0128854	0.00691114	0.0158986	0.00812768	0.00764268
0.00947763	0.0102178	0.0121917	0.0148578	0.012976	0.0106347	0.0123011	0.0115655	0.00896166	0.00839482	0.0141275	0.0177186	0.01799	0.0123013	0.0129888	0.00884545	0.0146836	0.00828218	0.013576	0.0093294	0.00547298	0.0121891	0.00709051	0.00738342	0.012089	0.0101731	0.0129293	0.00850944	0.0130099	0.00964904	0.0132181	0.00783259	0.00666332	0.00868407	0.0138682	0.00637448	0.0123016	0.0111005	0.00753497	0.008995	0.00624431	0.0113603	0.00493937	0.00819908	0.0112576	0.0147287	0.00707707	0.014559	0.0106539	0.00893722
0.00983361	0.0100635	0.0117736	0.0146037	0.0134511	0.0117288	0.0113463	0.0114244	0.00872572	0.00874483	0.0147803	0.0170136	0.01696	0.0111687	0.0128613	0.00924082	0.0146064	0.00757822	0.0138521	0.00911822	0.00516718	0.0133868	0.00689796	0.00748259	0.0115559	0.00960427	0.0134801	0.00847654	0.0124196	0.0100404	0.0130318	0.00763312	0.00740358	0.00811977	0.0133541	0.0072453	0.0125291	0.01288	0.00769217	0.00855563	0.0062879	0.0109567	0.00536225	0.00608073	0.0108532	0.0144119	0.00719104	0.0129456	0.0115993	0.00848779
0.0085124	0.00896728	0.0106205	0.0136063	0.0120587	0.0114428	0.00936881	0.0101688	0.00703083	0.00780125	0.0136722	0.0152749	0.01485	0.0092705	0.011413	0.00911248	0.0132151	0.00630635	0.0122078	0.0081097	0.00457324	0.0126917	0.00604027	0.00670031	0.0101285	0.00922024	0.0125911	0.00740007	0.0115295	0.00948532	0.0111137	0.00679835	0.00766244	0.00662613	0.0116863	0.00735986	0.0112674	0.0114294	0.00660556	0.00777865	0.00568786	0.00976129	0.00519399	0.003886	0.00924613	0.0125839	0.00703071	0.0126405	0.0102452	0.00679902
0.00645359	0.00751078	0.00913668	0.0121194	0.00942392	0.00976338	0.00742481	0.00840734	0.0050882	0.00607734	0.0118126	0.0133158	0.01235	0.00789816	0.00933761	0.00832365	0.0110602	0.00490135	0.00933624	0.00680126	0.00375135	0.0100433	0.00446254	0.0052388	0.00878323	0.00875285	0.0104419	0.00594196	0.0106695	0.00777986	0.00853021	0.00531751	0.00686519	0.00480412	0.00993796	0.00659732	0.00917849	0.0080793	0.00458366	0.00669069	0.00423104	0.00778119	0.00441926	0.00311549	0.00846645	0.00973116	0.00582824	0.0122548	0.00748465	0.00499374
0.00449986	0.00564333	0.00685564	0.00963748	0.00663882	0.00710386	0.00564284	0.00596183	0.00374692	0.00457123	0.00995646	0.0103387	0.00953599	0.00680861	0.00695675	0.00697467	0.0082435	0.00356774	0.00631735	0.00506575	0.00239649	0.00630413	0.00246805	0.00340451	0.00751636	0.00768661	0.00716413	0.00439683	0.00987763	0.00557221	0.0058271	0.00341786	0.00507993	0.00296011	0.00816108	0.0049699	0.00671732	0.00501957	0.00229898	0.00498914	0.00242953	0.00520712	0.00339396	0.00299311	0.0080074	0.0062934	0.00369217	0.00986701	0.00448912	0.00342624
0.00258733	0.00372227	0.0038917	0.00627729	0.00435373	0.00461557	0.00342545	0.00303341	0.00291902	0.00320584	0.00801483	0.00627035	0.00672899	0.00557317	0.00472335	0.00489394	0.00508369	0.00288088	0.00380896	0.00304077	0.0010644	0.00346831	0.000825263	0.00167111	0.00600513	0.0060662	0.00479121	0.00266462	0.00902518	0.00330086	0.00323966	0.00169813	0.00309981	0.00137311	0.00627944	0.00335459	0.00434459	0.00346471	0.00059096	0.0031758	0.00056884	0.0027302	0.00226762	0.0018809	0.00721819	0.00329009	0.00193955	0.00578367	0.00203552	0.00211385
0.000906321	0.00238042	0.00133388	0.00296849	0.00235131	0.00263886	0.00126556	0.000714495	0.00194562	0.00203146	0.00552341	0.00252592	0.00465399	0.00397273	0.00278961	0.00238479	0.00245681	0.00229155	0.00223206	0.00128936	0.000168998	0.0021348	4.40456e-05	0.0004635	0.00422797	0.00395397	0.00375443	0.000856668	0.00705953	0.00170776	0.00124051	0.000452639	0.00130483	0.00038707	0.00437701	0.00164843	0.00227724	0.00207163	1.12001e-07	0.00158205	-6.42654e-07	0.00100586	0.00103178	0.000717753	0.00655335	0.00146497	0.00126989	0.00257846	0.000410516	0.00108837
5.58798e-05	0.00171355	0.000113809	0.000756238	0.000893908	0.00122833	9.36233e-05	1.31102e-05	0.00069172	0.00081362	0.00300013	0.000320329	0.00349999	0.00228738	0.00157548	0.00069873	0.000834179	0.00138419	0.00120274	0.000214893	-3.63567e-09	0.00154882	-4.94911e-07	5.57185e-06	0.00251346	0.00180278	0.00325942	8.34527e-06	0.00417328	0.00102649	5.54083e-05	1.26973e-06	0.000133044	2.67347e-05	0.00283244	0.000337128	0.000759721	0.000393296	-7.76918e-07	0.000418151	0.000117447	0.000169473	9.73521e-05	0.000158273	0.00521353	0.000853778	0.00112589	0.00169211	-7.44716e-07	0.000376937
-6.82821e-07	0.00125406	-2.96521e-07	4.19259e-05	0.000214852	0.000238524	8.23856e-06	0.000618443	1.61046e-05	0.000115358	0.000857476	-1.01181e-06	0.00247399	0.000799827	0.000810652	2.26488e-05	0.000192016	0.000372385	0.000452339	-8.27169e-08	-9.40473e-09	0.0011208	-3.57482e-08	4.41739e-05	0.00128838	0.000213344	0.00211998	7.91078e-05	0.00142784	0.000608703	1.42626e-05	-1.48341e-07	-2.43589e-06	-2.76236e-07	0.00174339	-4.61839e-07	8.41796e-05	3.57891e-06	7.48676e-05	-1.0475e-06	0.000189213	-7.3725e-07	-7.6479e-09	-8.27813e-07	0.00320482	0.000555328	0.000728244	0.00217933	8.48655e-08	1.97637e-05
-6.43992e-08	0.000351137	0	-4.77582e-07	6.3696e-05	9.37872e-08	0.00023945	0.000979343	-6.08967e-09	-6.34987e-08	1.31475e-05	0.000160816	0.00109499	1.82689e-05	0.000324682	1.00216e-05	2.31314e-05	3.78766e-07	4.9127e-05	-3.44593e-09	-1.71129e-09	0.000276992	0	0.000149521	0.000596077	-1.38466e-06	0.000419933	0.000468071	6.3276e-05	0.000223575	5.41578e-05	-3.20963e-10	0.000388979	-3.24013e-08	0.000685908	3.27527e-06	-1.48525e-07	0.000686531	2.85486e-05	-7.82589e-07	9.57541e-06	-6.54435e-09	3.76159e-05	-6.21277e-07	0.00114179	0.000203495	0.000123449	0.00293268	0.000131308	-8.06888e-08
-3.40212e-07	7.15824e-07	-3.0995e-08	3.62663e-05	1.13383e-07	-5.83898e-07	0.000304597	0.00051766	0	-5.70849e-08	0.000127257	0.000543283	4.93578e-05	-6.90305e-07	5.43631e-05	-1.86632e-08	-7.27801e-08	0.000205903	-8.95792e-08	3.8002e-06	1.53475e-05	5.85502e-07	0	8.57269e-05	9.68995e-05	0.000339915	-1.07726e-08	0.000363881	-2.57948e-08	6.55943e-08	1.57175e-05	-1.37228e-08	0.000832964	-3.94762e-09	1.73833e-05	0.000397552	5.98313e-05	0.00179512	7.37553e-08	0.00012871	-1.371e-06	-3.80484e-08	5.33611e-05	3.07602e-08	1.03999e-05	1.02464e-05	9.74951e-05	0.00280585	0.000554448	2.37698e-05
0.000138857	2.04243e-06	-1.77847e-08	5.51844e-05	-4.29708e-08	9.85156e-06	4.87072e-05	8.94527e-06	-1.08947e-08	-4.27152e-07	0.0011064	0.00042195	6.15026e-06	4.99101e-05	1.33792e-09	3.62354e-05	-1.52433e-07	0.000535465	-2.60059e-08	4.03653e-05	-6.18388e-07	-7.03302e-07	0	2.78615e-07	-1.88843e-08	0.000431007	0.000228993	2.86939e-05	3.74493e-05	-5.68035e-07	-5.47967e-07	2.00978e-05	0.000466612	6.68896e-07	1.97421e-05	0.000978068	0.000773223	0.00192595	-6.73331e-07	0.000342486	0.000241672	1.09106e-05	7.89559e-08	0.000411251	0.000208987	-3.72483e-08	0.000979912	0.0022927	0.00119109	0.000563445
0.000631547	0.000549807	2.51474e-05	6.6101e-05	0	-7.1814e-08	-3.42184e-08	0.000166171	1.2466e-08	0.000310215	0.0023605	1.35539e-05	0.000358801	8.48346e-05	-1.44034e-08	0.000166405	4.39082e-05	0.000466059	-1.21099e-08	-2.4479e-07	-1.09155e-09	0.000167323	0	-9.15124e-08	2.54475e-06	9.78063e-05	0.00124438	-6.81195e-09	0.000369839	0.000184188	0.000329024	2.5177e-06	3.16729e-06	0.000362961	0.000755084	0.00115606	0.00159282	0.0013618	0.000181829	0.000301707	0.000179692	0.000117548	0.000263437	0.000940778	0.000601789	-2.01961e-07	0.00187224	0.00174488	0.00141818	0.00143466
0.000720799	0.00109109	0.000162223	1.59189e-05	-2.14451e-08	0.000106997	1.59836e-05	0.00101666	6.01826e-05	0.000924157	0.00312348	-2.59122e-07	0.0005206	6.19763e-07	-7.61341e-08	2.76627e-05	0.000581906	2.45955e-05	1.12088e-05	6.4943e-08	-7.81451e-10	0.000511157	-6.55648e-08	1.66201e-05	0.000556912	3.88776e-05	0.00156511	-2.75666e-08	0.000747511	0.000883058	0.00101429	-3.85535e-08	0.000104401	0.000749783	0.00178687	0.000935885	0.00184573	0.00032636	0.000600557	2.43115e-05	4.26094e-05	4.88221e-05	0.00123352	0.00100499	0.00094881	0.000378463	0.00199368	0.00096183	0.000735696	0.00209435
0.000673036	0.00110998	0.000132172	0.000252747	1.41239e-05	0.000570094	0.000101001	0.00190764	0.000288934	0.0012046	0.00305063	0.000137299	0.000539102	0.000227601	0.000142937	5.46964e-11	0.00133349	0.00011497	8.44014e-05	0.000191813	7.12354e-06	0.00061888	3.73413e-05	0.000318239	0.00128111	0.000860514	0.000816002	-1.52953e-07	0.000765986	0.00165985	0.000869887	5.32381e-05	0.000952859	0.000626426	0.00239181	0.000940215	0.00148861	-4.46761e-07	0.000827433	-1.86479e-06	-1.91961e-06	-1.48656e-07	0.00169876	0.000594961	0.00126809	0.0019273	0.00084055	0.000248909	0.000132988	0.00215037
0.000654912	0.000784112	1.47029e-06	0.00099984	0.00101089	0.00104312	3.9795e-05	0.00248959	0.000566881	0.00121329	0.00218142	0.0005095	0.000917401	0.00065852	0.000281818	-8.22535e-07	0.0017638	0.00111045	0.000133833	0.000808341	0.000134062	0.000915682	0.000201546	0.000588761	0.00131145	0.00165702	0.000189347	0.000231583	0.000436243	0.00170801	0.000232401	0.000700348	0.00161308	0.00012231	0.0024496	0.00112561	0.00126052	0.000403486	0.000829498	0.000247929	0.000252445	6.60356e-05	0.00116419	3.38601e-05	0.00164208	0.00328663	2.05104e-05	-2.64437e-06	5.77821e-06	0.00162805
0.000712504	0.000307563	1.52085e-05	0.00116483	0.00295731	0.00102062	3.7239e-05	0.00280115	0.000608077	0.00104764	0.00108335	0.000608915	0.000912999	0.000668808	0.000161877	0.000222137	0.00151735	0.00241051	0.000199726	0.00105182	0.00015061	0.00134463	0.000531198	0.000481804	0.000823276	0.00147275	0.000289608	0.00107258	2.78529e-05	0.000940115	8.34442e-08	0.00139121	0.0015171	-5.77401e-07	0.00207684	0.00108174	0.000958756	0.00204427	0.000876534	0.000732385	0.000360566	0.000509479	0.000196252	3.51124e-07	0.00188487	0.00323304	0.000280776	0.000552547	0.000449403	0.000959115
0.000434246	0.000118321	8.43617e-05	0.000629377	0.00417218	0.000667937	0.000525189	0.00277945	0.000392931	0.000827493	0.00031324	0.00053031	0.000614797	0.000279474	8.91423e-06	0.000695076	0.00074631	0.00222828	3.6235e-05	0.000659362	8.41994e-05	0.00186558	0.000538722	0.000233495	0.00018225	0.000694218	0.00101156	0.00164703	3.48601e-05	0.000275947	9.83363e-05	0.00115315	0.000750888	0.000166933	0.00140047	0.000489709	0.000895419	0.00274993	0.00092847	0.000675571	0.000443234	0.00103333	-1.47129e-07	0.000129689	0.0016072	0.00211791	0.00141642	0.00129607	0.000961655	0.00043006
7.22955e-05	-1.09633e-08	3.68731e-05	6.13106e-06	0.00344116	0.000243075	0.000898306	0.00220212	6.65475e-05	0.000402233	5.55037e-06	0.000283691	0.000102899	3.34798e-07	-3.34089e-08	0.000976439	0.000144869	0.000900523	8.01357e-09	0.000121175	-1.99952e-07	0.00181472	0.000215088	2.21755e-05	2.37044e-07	3.57571e-05	0.00119912	0.00128745	0.000275898	1.24962e-05	0.000229818	0.000408055	7.69043e-05	0.000471264	0.000710269	5.11329e-06	0.000947236	0.00181072	0.000714692	0.000182915	0.000611892	0.000809997	7.47299e-05	0.000275529	0.00109739	0.00130778	0.00205189	0.00163674	0.00102129	0.000155775
-2.45934e-07	-1.06729e-07	-5.46148e-07	0.000291583	0.00139227	1.78486e-06	0.000559682	0.00137412	-2.39223e-08	2.10185e-05	0.000102081	2.90139e-05	-3.3992e-10	-5.58581e-07	8.29359e-06	0.000736603	1.15046e-05	5.15743e-07	-1.90714e-08	-1.19992e-07	-6.05904e-07	0.00103237	-8.50445e-07	-1.45546e-07	7.83424e-07	8.35629e-05	0.000543511	0.00040179	0.000332691	-1.99485e-07	0.000107047	1.23558e-05	3.65156e-05	0.000444199	0.000343674	2.92967e-05	0.00100244	0.000441222	0.000259311	2.46848e-07	0.000408494	0.00025977	0.000523454	0.000126849	0.000703221	0.00132976	0.00126258	0.00132058	0.000492045	0.000245134
-1.28089e-07	-1.29622e-07	4.37421e-05	0.00139033	8.50671e-05	1.48315e-06	8.59806e-05	0.000876195	-3.83077e-08	8.52532e-06	0.000432202	-6.34689e-08	0.000117702	0.00053702	-7.98888e-07	5.37062e-05	0.000547386	0.000235204	-4.79219e-07	2.64897e-05	0.000313745	0.000221136	0.000152209	4.11e-05	0.000432519	0.00099408	7.15896e-06	-3.19155e-07	6.75669e-05	1.44047e-06	-2.65858e-06	1.63166e-05	0.000649064	0.000112424	0.000565499	0.000519569	0.000445576	3.6875e-09	-6.18485e-07	4.99132e-05	4.00381e-05	-9.18481e-07	0.000679994	1.98718e-05	0.000515164	0.0013122	0.000287701	0.00188799	1.13089e-05	0.000582501
1.69395e-05	7.21806e-05	0.00060489	0.002224	5.29649e-05	0.000498175	8.28083e-06	0.00121553	-1.22113e-06	0.000786669	0.000787429	2.28649e-05	0.000908706	0.00178294	0.000322374	0.000265587	0.00165611	0.0016522	-4.41e-07	0.000547726	0.00088749	-4.51973e-07	0.000807221	0.000777865	0.00123129	0.0025361	0.000110545	0.000560624	-6.63972e-07	0.000489345	0.000517394	7.96847e-06	0.00145727	-9.14176e-08	0.0012522	0.00127381	-1.05323e-06	0.000275163	0.000142902	0.000779303	0.000287897	0.000114392	0.000910829	0.000948385	0.000168455	0.000996856	3.01917e-05	0.00293245	0.000371477	0.00112006
0.000339872	0.000677101	0.00124513	0.00251128	0.00107917	0.00158347	0.000592461	0.00255496	0.000199925	0.00236127	0.00136296	0.000101383	0.002185	0.0030207	0.00163635	0.00206061	0.0028069	0.00324872	7.49851e-05	0.00152522	0.00145884	0.00033133	0.00124753	0.00209969	0.00199256	0.00397286	0.00114823	0.00223728	0.000529854	0.00148067	0.00170091	8.4525e-05	0.00185303	0.000145293	0.00213168	0.00198613	0.000329804	0.000661209	0.00060311	0.00203317	0.00248189	0.000685778	0.000820399	0.00232763	-8.67416e-07	0.00073876	0.00121273	0.00358404	0.00154411	0.00174488
0.00111476	0.00161586	0.00172848	0.00264804	0.00272384	0.00281675	0.0017163	0.00431505	0.000906067	0.00353855	0.0024713	0.000417571	0.002917	0.00361963	0.00351008	0.00423356	0.00385499	0.00470175	0.000684327	0.00259016	0.00168898	0.0016863	0.00132316	0.00327351	0.00289087	0.00468939	0.00200248	0.00390781	0.00176679	0.00254129	0.0030629	0.00108743	0.00245402	0.000923742	0.00322807	0.00259356	0.00178856	0.00132217	0.00110529	0.00336047	0.00526706	0.00146304	0.000427971	0.00353049	0.000171476	0.00130055	0.00332795	0.00376757	0.00227246	0.00259556
0.00190817	0.00246587	0.00218343	0.00303049	0.00432438	0.00368594	0.00330968	0.00548208	0.001996	0.00384184	0.00386434	0.00138325	0.003444	0.00354173	0.0049944	0.00541959	0.00477515	0.00601375	0.00172705	0.00345675	0.00161005	0.0030396	0.00126443	0.00392832	0.00379593	0.00488416	0.00266356	0.00472942	0.00316874	0.00387971	0.00434426	0.00240294	0.00355402	0.00174316	0.00442324	0.00297752	0.00334951	0.00221822	0.0018042	0.00399053	0.00663495	0.00217528	0.000814579	0.00446809	0.0012232	0.00246797	0.00551265	0.00391681	0.00230814	0.00353877
0.0018955	0.00257617	0.002685	0.00305417	0.00523005	0.00429376	0.00517302	0.00559496	0.00254999	0.00383389	0.00470655	0.0024251	0.004135	0.00303864	0.00523954	0.00568893	0.00553509	0.00646154	0.00302843	0.00384707	0.00147806	0.00351242	0.00120351	0.00397776	0.00418521	0.00505036	0.00337752	0.00527351	0.00430853	0.00538169	0.00521129	0.00264283	0.0047379	0.00201917	0.0053263	0.00284202	0.00386214	0.00315814	0.00271899	0.00396919	0.00646357	0.00288582	0.00267865	0.00582373	0.00397026	0.00361366	0.00659925	0.00441369	0.00264608	0.00394994
0.00130418	0.00207365	0.00262886	0.00248215	0.00518771	0.00450531	0.00635622	0.0048327	0.00209497	0.00411954	0.00432895	0.00259375	0.00467	0.00214908	0.00435097	0.00567289	0.00554633	0.00569792	0.00355703	0.00357019	0.00121711	0.00283903	0.00103211	0.00369106	0.00356027	0.00495231	0.00403879	0.00604359	0.00499126	0.00610828	0.0050652	0.00149186	0.00488219	0.0016807	0.00518116	0.00228	0.00352669	0.00334285	0.00333218	0.00362535	0.00561174	0.00311047	0.00493854	0.00697937	0.00726031	0.00383062	0.00670681	0.0041019	0.00400872	0.00351428
0.000641971	0.0013356	0.00180242	0.0020196	0.00450861	0.00395226	0.00562627	0.00368196	0.00100492	0.00386407	0.00352714	0.00179646	0.004989	0.00117963	0.00297216	0.00506118	0.00467897	0.00388177	0.00286283	0.00260872	0.000817859	0.00218381	0.000790263	0.00309102	0.00247938	0.0044817	0.00365857	0.00667714	0.00506067	0.0054257	0.00353599	0.000290346	0.00366491	0.0011907	0.00407654	0.0014684	0.00233986	0.00217773	0.00278274	0.00306294	0.00472286	0.00302431	0.00529222	0.00624505	0.00889547	0.00270748	0.00574141	0.00323716	0.00562725	0.00237206
0.000237576	0.000899456	0.00082346	0.00191632	0.00356414	0.00307998	0.00353065	0.00237314	0.000226912	0.00258381	0.00274294	0.000914329	0.00476	0.000476418	0.0018904	0.00375976	0.003543	0.00245586	0.00137602	0.00148691	0.000284861	0.00227164	0.000466976	0.00247887	0.00196206	0.00328273	0.0024168	0.00639637	0.00402221	0.00401439	0.00146693	-2.46162e-07	0.00201578	0.000766361	0.00273126	0.000637087	0.00094168	0.00103288	0.00145962	0.00193443	0.00324104	0.00237744	0.00356266	0.00400866	0.00815404	0.000994996	0.00394712	0.00251915	0.00597063	0.00106486
0.000140827	0.00102287	0.00022726	0.00175101	0.00258231	0.00185959	0.00144042	0.00116491	9.4207e-06	0.000856829	0.0021679	0.000521296	0.00396899	0.000346431	0.00126687	0.00248612	0.00261801	0.00175408	0.000168873	0.000703959	-2.62309e-07	0.00315115	7.39737e-05	0.00184218	0.002135	0.00197186	0.00181629	0.00505281	0.00246609	0.00283073	0.000167423	5.81458e-05	0.000925385	0.000398764	0.00175065	6.60338e-05	0.000110039	0.000953908	0.000284821	0.00061925	0.00167754	0.00142597	0.00126257	0.00148245	0.00637302	5.66672e-05	0.00176019	0.00247142	0.00458648	0.000213283
1.90565e-06	0.00112822	9.95204e-05	0.000898481	0.00143871	0.000713506	0.000257765	0.000298794	-3.50813e-09	6.03097e-06	0.0011754	0.000223933	0.00228499	0.000529635	0.000630856	0.00136249	0.00176543	0.00103181	-2.04004e-07	0.000287574	-1.62965e-08	0.00435199	-2.85301e-08	0.00105777	0.0019798	0.000866017	0.00140928	0.00315241	0.000986592	0.00209503	-1.19531e-07	0.000141144	0.000528082	8.15086e-05	0.00117064	4.05108e-05	-2.50946e-08	0.00163009	1.85483e-07	1.09877e-05	0.000456309	0.000533224	1.63156e-05	0.000111185	0.00491608	-1.93321e-07	0.000194405	0.00261028	0.0022151	5.03557e-08
-1.52687e-07	0.000803544	2.40126e-05	5.36923e-05	0.000385663	2.80807e-05	2.16749e-05	2.93847e-07	0	-4.09316e-07	0.000192044	1.08768e-05	0.000570195	0.000333683	0.000102583	0.000439562	0.000685366	0.000308765	-9.04254e-08	5.79772e-06	1.76698e-11	0.00479442	1.5271e-06	0.00024778	0.000947442	0.000109434	0.000903128	0.00101389	7.2433e-05	0.00123913	-7.13706e-07	4.5122e-05	0.000265198	1.05529e-07	0.000671754	0.00020299	1.99029e-05	0.00170889	-2.23585e-07	-4.60372e-07	2.8154e-06	7.69008e-07	-2.99254e-07	-1.13545e-06	0.00316531	3.20497e-05	1.87413e-08	0.00206093	0.000335145	9.9371e-06
-4.71756e-06	0.000190208	-1.13161e-07	-5.06353e-07	5.80456e-07	-2.32954e-06	-9.74373e-08	1.45875e-05	-4.5029e-08	-1.91047e-07	-2.00483e-07	-6.59238e-08	-8.81626e-07	5.76139e-06	-2.17405e-09	-1.79804e-06	1.56117e-05	5.35518e-07	0	-1.00673e-07	0	0.00414035	5.96584e-05	3.32063e-07	3.44336e-05	-3.45548e-07	9.134e-05	-3.26776e-06	-2.80799e-08	0.000347475	5.78131e-05	4.47642e-08	-5.68356e-07	-9.96502e-08	0.00016335	0.000121481	-4.63918e-08	0.000869201	2.56765e-06	-7.9293e-09	0.000196399	-2.03198e-07	0.000367501	7.42389e-05	0.000980611	3.57715e-07	0.000261821	0.000951058	-4.20577e-07	1.68071e-08
0.000608085	-7.51335e-08	-8.571e-07	1.50468e-05	2.36205e-05	0.000431096	8.46722e-06	0.000373008	5.08187e-09	0.0002923	0.000453136	-4.62064e-07	-2.30316e-06	-4.10593e-06	-8.12984e-07	9.01572e-05	4.49166e-05	0.000109488	-4.04874e-08	7.57109e-05	-1.06242e-08	0.00244049	-2.42542e-07	1.51766e-06	-3.16726e-06	1.08913e-05	-4.16597e-08	4.43691e-05	1.5745e-09	7.4222e-07	3.5467e-08	-2.66463e-07	-4.9023e-07	-4.98039e-08	-2.19723e-07	-2.47714e-07	0.000206866	5.91037e-05	1.85745e-05	-4.1515e-07	0.000108036	0.000189515	0.00152276	0.000967867	-3.06961e-06	-2.79881e-07	0.000924952	3.83301e-05	7.59499e-05	-2.00471e-06
0.00187268	0.00019881	4.32919e-05	0.000504596	0.00092998	0.00121846	0.000488995	0.00117035	0.000245886	0.00115733	0.00209755	0.000443463	0.000416804	0.000578932	0.000396983	0.00105577	0.0010421	0.00111296	3.5973e-05	0.000972884	9.35478e-05	0.000593473	1.85933e-05	0.000335142	0.00053791	0.000801051	-2.47881e-06	0.00114325	0.000149201	2.0609e-05	0.000105666	0.000369267	0.000459332	1.79712e-05	0.00034273	0.000159795	0.00138555	0.000103336	4.56584e-05	0.000248018	4.53999e-06	0.00142476	0.00234355	0.00191642	0.000381886	0.000507233	0.00148818	0.000291958	0.000957887	0.000393027
0.00285583	0.00179228	0.000926884	0.00122505	0.00224133	0.00212186	0.00203453	0.00244347	0.00144702	0.00280836	0.00379176	0.00165988	0.00150601	0.00210365	0.00188981	0.00243498	0.00295358	0.00267767	0.0010649	0.00197912	0.000846618	-1.30356e-06	0.000864121	0.000905075	0.00191331	0.00221281	0.000609558	0.00326451	0.000879029	0.00107015	0.00123907	0.00155215	0.00207095	0.000835571	0.00195415	0.00152986	0.00344667	0.0015035	0.000779765	0.00165171	6.1637e-06	0.00374525	0.0032099	0.00260766	0.00224784	0.0023472	0.00189816	0.00295236	0.00283932	0.0016445
0.00357871	0.00449124	0.00287662	0.002667	0.00353236	0.00354512	0.00451967	0.00432181	0.00368895	0.00474935	0.00546773	0.00379298	0.00356801	0.00399245	0.00437782	0.00392216	0.00510902	0.00403121	0.00316392	0.00310373	0.00236939	0.000606644	0.00259843	0.00155109	0.00397392	0.00366528	0.00278815	0.00545665	0.00270746	0.00357691	0.00415376	0.00297497	0.00441475	0.0026719	0.00418534	0.00370054	0.00594033	0.00464382	0.00253188	0.0044302	0.00154954	0.00656174	0.0042861	0.00363081	0.00456482	0.00508855	0.0024514	0.00666159	0.0055768	0.003494
0.0048334	0.00737793	0.00539346	0.0048444	0.00503504	0.00551833	0.00722561	0.00635661	0.00634174	0.00635215	0.00725853	0.00627794	0.00673002	0.00611839	0.00678384	0.00517714	0.00730563	0.00530144	0.00576951	0.00480516	0.00425139	0.00312948	0.00474415	0.00274931	0.00654154	0.00549299	0.00575002	0.00780677	0.00558376	0.00668946	0.00759407	0.00444387	0.00694273	0.00488669	0.00621078	0.00587679	0.00789879	0.00863674	0.00491591	0.00762386	0.00439897	0.00895546	0.00540541	0.00558664	0.00650253	0.00743087	0.00371063	0.00880886	0.00802241	0.00521468
0.0068023	0.00935002	0.00737941	0.00709732	0.00693834	0.00718269	0.00912962	0.00783849	0.00830223	0.00711416	0.00919079	0.00834551	0.01003	0.00783077	0.00791626	0.00617353	0.00925867	0.00709349	0.00798536	0.00655358	0.0056337	0.00626235	0.00643564	0.00440054	0.00835484	0.00821775	0.00806698	0.0100712	0.00835715	0.0092123	0.00993673	0.00604606	0.00936891	0.00672236	0.00774304	0.00705749	0.00951102	0.0112802	0.00681415	0.0100317	0.00671389	0.00968397	0.00657671	0.00818161	0.00769237	0.00871794	0.00533966	0.00860078	0.00949526	0.00622213
0.00815793	0.0098252	0.00791136	0.00783485	0.00777318	0.00749384	0.00891253	0.00818684	0.00863442	0.00686802	0.0102895	0.00863073	0.01196	0.00824267	0.00770706	0.00651612	0.0104255	0.00868896	0.00892352	0.00736986	0.00580512	0.00812506	0.00696845	0.0057386	0.00846273	0.0107639	0.00826833	0.0110902	0.00942082	0.0100704	0.0102411	0.00711	0.0107885	0.00751394	0.00846126	0.00683431	0.0104106	0.0110797	0.00763679	0.0106115	0.00755335	0.00884457	0.00708102	0.00980961	0.00750488	0.00866395	0.00675141	0.00775423	0.00940079	0.00624857
0.00785779	0.00896145	0.0071817	0.00661527	0.00651481	0.00667453	0.0071516	0.00706412	0.00758051	0.00585062	0.00974053	0.00687361	0.0113	0.00711418	0.00679181	0.00605669	0.0101482	0.00848884	0.00813599	0.00663564	0.00502039	0.0080261	0.00566037	0.0060918	0.00710034	0.0113848	0.00749262	0.0105188	0.00820294	0.00900173	0.00842481	0.00672727	0.0103234	0.00728952	0.00809091	0.00550526	0.0100981	0.00867642	0.00730463	0.00947153	0.00742946	0.00760835	0.00654566	0.00927589	0.00649695	0.00767403	0.00732602	0.00699583	0.00833343	0.00560445
0.00612285	0.00719486	0.00592604	0.00445319	0.00444383	0.00519899	0.00525714	0.00509261	0.0061375	0.00466968	0.00821056	0.00469018	0.00836498	0.0054348	0.00557727	0.00500714	0.00844197	0.00593765	0.00605053	0.00537489	0.00369548	0.00663129	0.00326774	0.00538091	0.00553274	0.00951291	0.00679939	0.008134	0.00611985	0.0065616	0.0057375	0.00490546	0.00808893	0.00645861	0.00681236	0.0041494	0.00798412	0.0057544	0.00626214	0.00752682	0.00771314	0.00619203	0.0048529	0.00685327	0.0056704	0.0063534	0.00693571	0.00597313	0.00626779	0.00446514
0.00382638	0.00511419	0.00464592	0.00252488	0.00263722	0.00329168	0.00401043	0.00316334	0.00479844	0.00346651	0.00596906	0.00310524	0.00476998	0.00402044	0.00389584	0.00375091	0.00634458	0.00277222	0.0040574	0.00466452	0.00239041	0.00527852	0.00132507	0.00415633	0.00408756	0.00659097	0.00644924	0.0052251	0.00427115	0.00406951	0.00287094	0.00275203	0.00505613	0.00581199	0.00509178	0.00325284	0.00437389	0.00299244	0.00482442	0.00537878	0.00838766	0.00474882	0.00261622	0.00375333	0.00460535	0.00472067	0.00585439	0.00416149	0.0037591	0.00292743
0.00193704	0.00312436	0.00353918	0.00146758	0.00158363	0.00136287	0.00296081	0.00242186	0.00331414	0.00236914	0.00384071	0.00206234	0.00227099	0.00297011	0.00212548	0.00288865	0.0045906	0.00126029	0.00304908	0.0043848	0.00138728	0.00387027	0.000888982	0.00273959	0.00281952	0.00425585	0.00593453	0.00283857	0.00294116	0.00254146	0.0010171	0.00129411	0.00283116	0.00501145	0.00361029	0.00283013	0.00151812	0.000717908	0.00317861	0.0032921	0.00875901	0.00332199	0.000961205	0.00141382	0.00315993	0.00315537	0.0040191	0.00196215	0.00172931	0.00156078
0.000954847	0.00179634	0.00258405	0.000975402	0.00068664	0.000137571	0.00150871	0.00228693	0.00167738	0.00138377	0.00188826	0.00107428	0.001177	0.0019423	0.00102426	0.00206812	0.00327353	0.000988115	0.0026695	0.00407818	0.00078816	0.00191638	0.00145865	0.00139279	0.00175547	0.00276134	0.004739	0.00119304	0.00153231	0.00174562	0.000137839	0.000754773	0.00180657	0.00373973	0.00264059	0.00222899	0.000364943	-9.23583e-07	0.00175004	0.00139416	0.00760103	0.00226299	0.000151308	0.000153573	0.00191968	0.00184789	0.00180019	0.00056487	0.000394085	0.000806182
0.00077988	0.00114717	0.00168857	0.000719825	7.75357e-05	-2.70768e-07	0.000538202	0.00174827	0.000489432	0.00055626	0.000614	0.000310786	0.000691397	0.000944821	0.00053393	0.000940239	0.00182347	0.000852643	0.00175259	0.00301326	0.000394818	0.000426456	0.0017284	0.000313772	0.000855518	0.00176664	0.00309427	0.00019365	0.000575568	0.00110585	-7.45048e-08	0.000546722	0.00137103	0.00227223	0.00204684	0.0013926	0.000303782	0.000315605	0.000698851	0.000250965	0.00499066	0.00131825	1.13684e-06	-2.35627e-07	0.00137978	0.000836733	0.000258085	-8.94487e-08	2.62175e-07	0.000537212
0.000348873	0.000870602	0.000743934	0.000366244	-1.5418e-07	-6.41362e-08	0.000199199	0.000697263	2.22279e-05	6.57756e-05	7.81026e-05	5.19032e-05	8.93286e-05	0.000183634	0.000196921	2.81469e-05	0.000543493	0.000288159	0.000585833	0.00136825	3.48637e-05	7.26214e-07	0.00111844	1.62859e-07	0.000231778	0.000832124	0.00100522	-4.54156e-08	0.000213728	0.000297335	4.11687e-05	0.000171684	0.000681873	0.0012134	0.00139764	0.000382414	0.000260733	0.00070085	0.00015186	8.74929e-08	0.00200366	0.000269715	9.97799e-05	4.0132e-05	0.00124085	0.000213079	-1.47585e-07	7.93918e-05	0.000148008	0.000228751
-1.00099e-06	0.000620686	6.98459e-05	9.47851e-06	-5.22428e-08	0	5.65044e-05	1.70905e-05	-8.66166e-08	-7.79228e-08	-5.62917e-08	1.93754e-09	-6.24618e-10	7.52707e-08	-3.47287e-07	-1.23704e-06	1.95401e-05	1.81252e-07	1.22702e-06	0.00016887	-1.59554e-08	-4.88582e-07	0.000233761	-2.38683e-07	4.06409e-07	5.97325e-05	2.10535e-05	-1.52983e-10	-1.4226e-06	6.57437e-07	9.92049e-06	1.04612e-07	3.56109e-05	0.000570124	0.000387046	5.3606e-07	2.27479e-07	0.000219478	-4.14294e-07	-2.05794e-07	0.00012748	-5.14524e-07	4.26639e-06	8.60261e-05	0.000396438	-7.01186e-08	0.000284296	0.00055768	0.000407715	5.13392e-06
2.73802e-05	0.000164197	-5.39866e-07	-2.67065e-07	0	-3.43162e-07	4.60616e-08	5.26199e-06	5.17024e-05	-2.2044e-06	5.8368e-05	-1.69393e-07	2.9942e-05	3.60542e-05	2.58843e-08	0.000155715	1.46447e-06	-2.55895e-07	-3.21699e-07	-9.90488e-07	4.91034e-05	-5.24724e-08	1.16237e-07	1.59858e-10	1.19803e-05	-1.39726e-06	-1.01279e-07	-3.82048e-08	-7.03235e-08	-5.87686e-07	6.61123e-10	9.27684e-05	-1.98676e-06	9.74743e-05	1.44606e-07	-1.78788e-07	5.55339e-05	5.68176e-06	-6.6392e-07	-1.24363e-07	-1.06547e-05	-4.8375e-08	-2.52142e-07	9.83404e-05	-1.38455e-06	-5.65745e-08	0.000792944	0.000973572	0.000304612	-1.46211e-06
0.00106625	1.81339e-07	3.81948e-05	1.79303e-06	-4.35326e-07	0.000353062	3.32847e-05	0.000124665	0.000723265	0.000477065	0.000507366	0.000174154	0.000737305	0.000758361	0.000385637	0.000268229	0.000200665	5.19012e-10	-5.93314e-07	0.000537493	0.000487305	1.99561e-05	5.85726e-05	-3.48699e-08	0.000413725	0.000228822	-4.88196e-09	1.35766e-06	8.08235e-05	0.000154085	7.03383e-06	0.000692637	0.00051026	-1.05924e-06	0.000313231	-6.32305e-08	0.000572567	0.0014905	0.000231806	7.29788e-05	0.00104224	0.000195696	1.71076e-06	6.14215e-07	-3.04523e-07	-2.78933e-06	0.001005	0.000856175	1.29707e-06	0.000398745
0.00246864	8.09863e-05	0.000506467	0.000218919	0.000317568	0.00149343	0.000991008	0.000385275	0.00183302	0.00119869	0.000843798	0.000994726	0.00192501	0.00192553	0.000853207	3.53174e-05	0.000737477	-5.21537e-08	-1.96409e-06	0.00168638	0.00112478	0.000989072	0.000890944	2.23202e-05	0.0011735	0.00163574	1.10701e-05	0.000332669	0.00123366	0.000867302	0.000604781	0.00137473	0.00131815	0.000431064	0.00179727	6.79192e-05	0.00157057	0.00402941	0.000976488	0.000472207	0.00306776	0.00124865	0.000797605	0.000141135	0.000133254	0.000493016	0.00095822	0.000263882	0.000203264	0.00159594
0.00293967	0.000725994	0.0011194	0.000211363	0.00126985	0.00254313	0.00219683	0.000945459	0.0024321	0.00194103	0.000918966	0.00163675	0.00303601	0.00253696	0.000815299	0.000141522	0.00181424	2.88953e-05	0.000345634	0.00275288	0.00171181	0.00257947	0.00224501	0.000415121	0.00189962	0.00282657	0.000762413	0.00133274	0.00214722	0.00139201	0.00166247	0.00184206	0.00180092	0.00172473	0.00331882	0.000661886	0.00254328	0.00522902	0.00195612	0.000939011	0.00373254	0.00267815	0.00248884	0.000520642	0.00137199	0.00144551	0.00115419	-4.42998e-06	0.00169877	0.00272265
0.00259485	0.00116229	0.0015649	-9.14385e-07	0.00203332	0.00241794	0.00263996	0.00192571	0.00217648	0.0023984	0.000745703	0.00193265	0.004021	0.0027618	0.000768796	0.00125002	0.00296953	0.00031398	0.00126279	0.00319309	0.00219494	0.0035529	0.00326199	0.000654274	0.00227081	0.00276674	0.00278667	0.00223142	0.00207767	0.00146225	0.00225968	0.00238319	0.00230484	0.00276527	0.00393031	0.0012509	0.00318568	0.00451471	0.00295816	0.00127289	0.00262405	0.00381435	0.00346703	0.000747905	0.0038401	0.0020634	0.00175729	0.00076855	0.00329024	0.00305718
0.00171503	0.00081226	0.00158382	1.78309e-05	0.00183852	0.00125861	0.00219136	0.00264405	0.00157321	0.0022364	0.000530112	0.00193659	0.004605	0.0026325	0.0012421	0.00205515	0.00339508	0.000649696	0.00206908	0.00292524	0.00184725	0.00327761	0.00315154	0.000539696	0.00182634	0.00190133	0.00397367	0.0024919	0.00126551	0.000913332	0.00192705	0.0024627	0.00269668	0.00272481	0.00379324	0.00126778	0.00328924	0.00285568	0.0033902	0.00134122	0.000931958	0.00349702	0.00283251	0.00105873	0.00588414	0.00212826	0.00235817	0.00211279	0.00363837	0.00246042
0.000868418	0.000138918	0.00108144	0.000171267	0.000883579	0.000340654	0.00111666	0.00238603	0.000831276	0.00147399	0.000735133	0.00136495	0.00405899	0.00220201	0.00172168	0.00221869	0.00287544	0.000919923	0.00224717	0.00198864	0.000764473	0.00206362	0.00190367	0.000104143	0.000791946	0.00115818	0.00342492	0.00199735	0.000495598	0.000289598	0.00101351	0.0014984	0.00234278	0.00183406	0.0033402	0.000684763	0.00237012	0.00140871	0.00267464	0.00120653	1.67686e-05	0.00220829	0.00147442	0.000801884	0.00510088	0.00178172	0.00237769	0.00316815	0.00226555	0.00142468
0.000144866	-1.08838e-07	0.000347563	0.000181621	0.000147907	-8.94228e-07	0.000219102	0.00121609	0.000203148	0.000327051	0.000945047	0.000470336	0.00262499	0.00148128	0.00137006	0.00161664	0.00202669	0.000637921	0.00206136	0.000809086	2.25945e-05	0.000857903	0.000571253	-3.19182e-08	5.64267e-05	0.00111196	0.00137141	0.0009527	0.000140461	8.05763e-06	0.000205322	0.000429103	0.00127895	0.000840867	0.00245964	0.000155219	0.00106014	0.000259475	0.00112631	0.000670758	0.000441227	0.000925358	0.00126352	0.0003465	0.00275571	0.00134092	0.00124851	0.00309043	0.000739039	0.000520188
-1.04359e-07	7.07943e-05	-2.36873e-06	3.78842e-05	-9.76517e-09	1.03976e-05	1.00559e-08	0.000168159	-7.85308e-08	2.29041e-07	0.00132269	-5.23683e-07	0.000794394	0.000608224	0.000495717	0.000878808	0.001436	0.000161513	0.00137585	9.66878e-05	1.24641e-06	3.78675e-05	3.79442e-07	4.03087e-05	-4.35431e-07	0.00121248	6.1069e-05	0.000161356	-6.40426e-07	7.48602e-05	5.19579e-08	3.51775e-07	0.000194538	0.000160683	0.00121716	-4.12117e-08	9.4757e-05	-3.48035e-08	3.76117e-05	0.000124026	0.00227213	0.000133044	0.00248635	3.88088e-05	0.000895774	0.00056062	0.000223359	0.00222525	4.82352e-06	1.95312e-05
2.92272e-05	0.000473049	5.68746e-08	3.36121e-08	-9.94808e-08	1.6677e-08	7.83351e-05	7.13927e-05	0.000147645	-2.26588e-07	0.00120253	3.00621e-05	-7.84879e-07	4.07346e-05	1.73931e-05	0.000285597	0.00100266	1.14126e-07	0.000409152	-4.10357e-08	0.000475603	-7.37426e-07	1.49998e-05	-4.0261e-07	-1.16001e-06	0.000783228	-1.45722e-07	2.14078e-05	4.05378e-05	0.000219834	-1.01038e-07	7.71287e-06	-4.1358e-08	1.58202e-07	0.00019073	-7.08182e-08	-1.86707e-07	5.12227e-06	1.24002e-06	6.46616e-08	0.00417187	-3.54942e-07	0.00334711	-1.88278e-07	0.00018863	1.63762e-05	2.23689e-08	0.000927752	0.00016711	3.77746e-06
0.000509713	0.000700642	1.02745e-05	2.31768e-06	-4.18509e-09	1.48273e-05	0.000336523	0.000907164	0.000903291	6.51111e-05	0.00049905	0.000218605	9.51131e-05	4.11921e-05	2.63071e-05	4.74509e-07	0.000493023	0.000100461	-1.14047e-06	-7.01349e-08	0.000991956	-1.86631e-06	0.00032889	1.20866e-06	0.000115883	7.63451e-05	0.000144495	0.000647674	1.62776e-05	0.000184024	9.39735e-05	1.76777e-05	-9.08476e-08	-3.73651e-07	-3.419e-07	-8.10588e-07	6.47298e-06	0.000518817	0.000322353	-1.0398e-06	0.00426478	4.74086e-06	0.0027282	-5.56343e-07	2.20269e-05	-1.61308e-07	0.000392162	0.000142374	0.00128136	0.000173851
0.0011137	0.000474654	1.98856e-05	-4.92208e-08	2.55401e-06	0.000143145	0.00020798	0.00182255	0.00153022	0.00021937	5.85554e-05	0.000230976	0.000986205	0.000607703	6.76644e-05	-2.39232e-07	3.82887e-05	0.00035921	6.22247e-05	1.99992e-05	0.00118798	0.000313076	0.000584244	0.000270212	0.000313877	-1.08372e-06	0.000211228	0.000914271	-3.06286e-09	7.71278e-05	0.000650655	-4.15167e-08	1.24928e-05	6.97056e-05	0.000429389	0.000184666	0.000592777	0.000934801	0.000474805	0.000191496	0.00267074	0.000271162	0.00100829	5.15718e-05	0.00020981	6.52198e-05	0.00159459	0.000110801	0.00212972	0.000403116
0.00121041	6.36867e-05	-1.14791e-07	3.6337e-05	0.000372827	0.000201162	3.0013e-05	0.00185609	0.00138344	0.0002955	1.43596e-05	0.000324356	0.001909	0.000980229	9.99059e-08	6.71508e-05	3.86488e-05	0.000218073	0.000442342	0.000481946	0.00109507	0.000851109	0.000488133	0.000690852	0.000589159	0.000195453	3.96219e-07	0.000355631	-1.71341e-08	-3.69904e-07	0.000947482	0.000108243	0.000349318	0.000217431	0.000950485	0.000504656	0.0012664	0.000667887	0.000197336	0.000604458	0.00108387	0.000524405	8.28784e-06	0.000659049	0.00193124	0.000209486	0.00301051	0.000502045	0.00197115	0.000459971
0.000700088	-2.48587e-06	-3.37807e-07	8.99177e-05	0.00129426	5.58839e-05	-5.66507e-08	0.00110116	0.000727032	0.000478946	0.000515463	0.000268362	0.001944	0.000605287	2.10856e-06	0.00038061	0.0006078	9.45039e-05	0.000571149	0.00112256	0.000788028	0.00135443	0.000153798	0.000772171	0.000770579	0.000684247	4.27758e-05	-1.11629e-06	5.95048e-08	-1.70481e-07	0.000710402	0.00049386	0.00105814	0.000147604	0.000933168	0.000588925	0.00116312	0.00010763	4.47959e-07	0.000999782	0.000403979	0.000512011	6.98791e-05	0.00108119	0.00401166	9.24982e-05	0.00377094	0.000260146	0.000842256	0.00048627
6.95455e-05	0.000439299	4.69473e-05	2.17236e-05	0.00186038	-8.4072e-08	2.5435e-05	0.000206662	0.000135755	0.000505365	0.00112931	0.000143359	0.001222	1.73589e-05	0.00022972	0.000676397	0.00145881	-3.07812e-07	0.000393157	0.00136886	0.000392137	0.00145579	3.25833e-05	0.000604731	0.000569258	0.000357834	0.000732955	0.00019745	0.000182266	4.72597e-05	9.39213e-05	0.00080728	0.00170312	1.23446e-06	0.000559437	0.000620316	0.000415457	2.28458e-05	7.2095e-05	0.000938389	1.35829e-05	0.000375765	0.00128731	0.00104356	0.0044024	-3.10774e-07	0.00291534	-1.41878e-06	3.25737e-05	0.000506312
-9.83495e-07	0.00153393	4.87018e-05	3.28947e-08	0.00137809	0.000149738	0.000278094	-1.3188e-06	-5.07533e-08	0.000273029	0.00142794	-2.14317e-06	0.000559598	1.24987e-05	0.000192814	0.000720728	0.00190819	-1.43059e-06	0.000215164	0.000981799	2.18229e-05	0.00113219	3.85027e-08	0.000588499	0.000222748	-1.75186e-07	0.00142073	0.00128758	0.000460374	0.00070957	8.93439e-05	0.000550077	0.001526	-3.87527e-07	0.000210652	0.000673511	-1.19722e-06	0.00049674	0.000467973	0.000529056	-5.49003e-07	0.000236856	0.00303956	0.000917435	0.00296675	-2.51579e-08	0.00110036	0.000568314	1.49397e-05	0.000448428
0.000190736	0.00239724	-8.08966e-08	-2.32982e-07	0.00064531	0.00105437	0.000520825	0.00016988	0	4.6851e-05	0.00111069	0.00025944	0.0004344	0.000639865	-1.62058e-06	0.000906699	0.00151163	0.0003452	6.12052e-05	0.000252976	2.88548e-05	0.000640567	-2.81539e-08	0.000481338	-6.00374e-07	0.000153495	0.00121137	0.00170077	0.000480144	0.0011019	0.000384878	7.15028e-05	0.00108614	8.25009e-05	0.000408827	0.000756761	0.00015249	0.00110104	0.000977467	0.00018132	3.82809e-07	4.17211e-05	0.00388255	0.000517467	0.00155901	-9.11993e-11	1.15487e-05	0.00230536	5.46802e-05	0.000361142
0.000396375	0.00232942	5.92891e-05	0.000128785	0.000287589	0.00158961	0.000380488	0.000514174	-3.79473e-09	-2.86119e-07	0.000491227	0.000435559	0.000598201	0.00137845	5.35691e-05	0.00125387	0.000675921	0.00128525	-5.4429e-08	-7.65313e-07	0.000306884	0.000110912	-2.0167e-07	0.000137867	0.000119224	0.00102986	0.000458505	0.00105558	0.000367253	0.00102297	0.000455743	-1.11024e-07	0.000723431	0.000127212	0.000768971	0.000511071	0.000293108	0.00103496	0.00105576	8.92009e-07	0.000483134	7.96994e-08	0.0036111	0.000115912	0.00107653	2.44563e-07	0.0002491	0.00384523	0.000160623	0.000282829
0.000312496	0.00158008	0.000155223	0.000539997	0.000319841	0.00110428	0.000219952	0.000562548	-1.45954e-08	0.000161482	1.7114e-05	0.000169969	0.000594198	0.00130215	0.000614104	0.00147421	6.72296e-05	0.00179384	0.000127159	-7.36161e-07	0.000625026	-8.59406e-09	6.52741e-05	2.56044e-07	0.000554342	0.00206779	3.67252e-05	0.000614327	0.000426047	0.00092098	0.000145293	0.000100394	0.000650599	1.08462e-05	0.000962649	0.000131389	0.0001565	0.000863325	0.000634911	-2.23104e-07	0.00144789	0.00049315	0.002216	1.18105e-06	0.000990982	0.000236574	0.00074459	0.0039539	1.43943e-05	0.000189096
0.000179675	0.000575954	0.000113357	0.000788442	0.00010402	0.000218313	0.000504731	0.000271095	2.04042e-05	0.000446549	1.07555e-05	1.26725e-06	0.000182799	0.000641973	0.00111762	0.000930113	1.81865e-06	0.00111508	0.000538464	0.000176837	0.000628063	6.18307e-06	0.000201868	-1.2144e-07	0.000746631	0.0024318	0.000455201	0.000665874	0.000977789	0.0011399	-3.6335e-07	0.000405842	0.000409777	3.04225e-05	0.00071376	-4.49556e-07	0.000129873	0.00106702	0.000138658	4.30272e-05	0.00231724	0.00114609	0.000744819	0.00041267	0.00043923	0.000622352	0.000743684	0.00259974	-4.62954e-08	1.25853e-05
0.000152768	9.30793e-06	-4.88703e-07	0.000708852	1.65266e-07	7.54085e-08	0.000976259	5.22041e-05	0.000199153	0.000458636	7.3717e-05	-1.43374e-07	-3.08606e-10	3.41112e-05	0.000850065	0.000193506	7.02537e-05	0.000190517	0.000510429	0.000331495	0.000228041	9.09541e-05	0.000253619	1.13699e-05	0.000468557	0.00211703	0.000509698	0.00067424	0.00128995	0.00111168	0.000183461	0.000358995	3.9521e-05	0.000260288	0.000147436	-6.30008e-08	0.000121946	0.00104094	7.32599e-08	0.000280702	0.00235148	0.00102602	6.51983e-06	0.00142814	-2.42334e-06	0.000603428	0.000393049	0.00102555	4.77348e-05	-3.0311e-08
4.29093e-05	-8.3155e-07	5.40926e-07	0.000163284	3.08231e-05	2.03558e-05	0.00104182	3.67472e-08	0.000361826	0.000240699	0.000100309	8.90563e-05	0	-5.09737e-07	0.000342386	6.30805e-08	6.45716e-05	1.15704e-08	0.00013138	0.000230509	-1.1453e-06	6.93749e-06	0.000126106	6.03066e-05	5.63515e-05	0.00101614	0.000154746	0.000196269	0.000937151	0.000431019	0.000109762	5.55137e-05	-7.29707e-08	0.000291687	-8.26733e-07	2.73738e-10	0.000133935	0.000607264	4.91051e-05	0.000299847	0.000780194	0.000182552	0.000181034	0.00174751	-7.39665e-07	0.000239317	0.000333311	3.1288e-05	0.000383694	-3.2724e-09
1.24124e-07	0.000200603	8.60527e-05	2.10638e-07	0.000402825	5.93741e-08	0.000528383	-4.74757e-08	0.000181262	1.72381e-06	4.42978e-05	0.000190817	-4.03515e-11	6.93096e-05	7.5273e-06	5.63137e-05	4.26941e-07	-1.65071e-07	1.51449e-07	6.04664e-05	-1.60467e-08	-8.75999e-07	1.2676e-05	3.51713e-06	-1.29204e-07	0.000124005	-9.03257e-07	-4.67658e-08	0.000292436	4.30719e-08	7.44251e-05	-1.77773e-08	-1.61079e-08	2.07025e-05	0.000246783	0	-6.43204e-07	-2.49025e-06	8.67475e-05	4.87667e-05	7.36445e-07	-5.77784e-08	0.000724256	0.00129707	0.000222972	4.48124e-07	7.96486e-05	0.000202436	0.000472574	0
-5.04941e-07	0.000638136	9.46982e-05	2.53642e-06	0.000403085	-8.03847e-09	7.20449e-05	0	-4.41948e-07	-1.17427e-07	3.66789e-08	0.000317492	-2.72386e-10	8.57992e-05	-7.96788e-08	9.70472e-05	1.20328e-06	-3.43317e-08	-7.35692e-07	-2.32643e-08	2.21282e-05	0.000298121	-4.40562e-08	-3.13111e-08	-2.14758e-07	-8.48053e-07	7.8566e-05	0	-5.69576e-08	-4.16984e-07	8.80876e-08	1.14366e-05	0	-2.23883e-07	0.000799812	-5.94459e-08	-9.77186e-07	2.90297e-08	6.11449e-07	-1.06863e-08	0.000559558	0.000191948	0.000560258	0.000689798	0.000785734	-6.42108e-08	-3.68141e-08	0.000737927	0.000212631	-7.28731e-09
0.000184651	0.000515368	-5.03274e-07	0.000387235	2.85159e-05	-2.05045e-06	-7.05632e-08	-1.5553e-07	1.40058e-10	-6.21556e-10	-1.00907e-07	0.000180394	4.77921e-05	3.76318e-07	-2.85689e-08	9.58292e-08	0.000204724	1.79647e-05	3.64468e-05	-1.74004e-08	0.000157568	0.00097593	-7.00875e-07	-2.49103e-07	8.73287e-05	0.000147163	8.12362e-05	-2.44606e-08	-2.66873e-09	-3.22664e-06	-1.17215e-06	0.000149404	0	-2.3921e-08	0.000850919	6.28202e-05	0.000258817	0.000325147	-6.78494e-08	-4.12421e-08	0.00267923	0.000858794	3.13114e-05	5.6406e-05	0.00130826	-9.33808e-08	0.000287014	0.000830567	-5.67184e-07	1.36748e-05
0.000637162	6.23614e-05	4.75149e-07	0.000603012	-2.19221e-07	0.000145836	-5.0254e-08	8.38696e-05	-1.4468e-08	0	0.000205061	3.22012e-07	0.000610003	-1.69069e-06	4.97994e-05	-1.24016e-07	0.000454387	0.000880097	1.22392e-07	5.27628e-08	0.000108632	0.00102711	6.0269e-05	1.99511e-05	0.000365979	0.000487867	4.70859e-08	8.57233e-08	9.08876e-06	0.000375075	8.61903e-05	9.48663e-05	-6.85162e-08	1.06552e-09	0.000282467	0.0006073	0.00090178	0.00112113	-3.95451e-08	2.81389e-07	0.00354741	0.00120989	-6.60236e-07	-8.0752e-07	0.00108964	0.000172518	0.00210189	0.000503975	1.84745e-08	0.000235279
0.000711662	-2.87946e-07	0.000143211	0.000305361	3.71463e-05	4.39773e-05	-1.52849e-07	0.000457625	-1.20924e-09	0	0.00114546	-1.52839e-07	0.001016	0.000331754	0.000266342	6.00238e-05	0.000411666	0.00213734	-1.63425e-07	9.24443e-05	1.58852e-05	0.000343461	2.01741e-05	9.20003e-08	0.000362186	0.000299952	-8.85064e-08	0.00020935	8.35643e-05	0.00120033	0.000116304	1.80571e-07	8.40159e-05	-1.12676e-06	3.5226e-07	0.00108722	0.00141736	0.00151601	2.51958e-05	0.000239294	0.00232784	0.0010126	0.000247617	0.000145678	0.00120941	0.000449766	0.00422767	1.754e-05	0.000231291	0.000293645
0.000297385	8.14696e-05	0.000468632	3.78456e-05	0.000426641	5.83198e-08	0.000317948	0.000959353	7.60636e-05	0	0.00236546	8.9755e-05	0.000888998	0.000617495	0.000241381	0.000639531	8.03303e-05	0.00211789	0.000125912	0.000270936	-6.26017e-10	9.9067e-07	3.57301e-10	-3.53534e-08	0.000100428	-5.6848e-07	0.000336434	0.000518853	0.00021965	0.0017515	7.8967e-05	-3.37805e-08	0.000403682	0.000267373	9.38771e-05	0.00101095	0.00139955	0.00138997	8.97036e-05	0.000594799	0.000793592	0.000894278	0.000747834	0.00123595	0.00249978	0.000290946	0.00534123	-3.2663e-07	0.00129721	0.000178539
7.83771e-07	0.000249343	0.000764277	-9.11244e-08	0.000798086	-3.11814e-08	0.000917736	0.00136647	0.000473407	0	0.00321242	0.00054472	0.000316798	0.000281807	6.92886e-05	0.001111	4.79502e-05	0.00114406	0.000527124	0.00029561	-9.30603e-10	0.000107061	3.046e-05	1.2979e-05	-2.39036e-06	4.06989e-06	0.00109456	0.000400925	0.000492808	0.0020601	-2.82118e-08	2.51053e-06	0.000747326	0.000710226	0.000755899	0.000423924	0.000899104	0.00135106	0.000138369	0.000704793	-7.94479e-07	0.00048682	0.000910707	0.00212599	0.00391379	1.86854e-06	0.00537976	1.19488e-05	0.00273884	4.5132e-05
0.000218384	0.000130431	0.00114561	9.94472e-06	0.000951765	1.0006e-05	0.00128432	0.00144473	0.000850738	-1.07192e-08	0.00304292	0.000748387	5.65193e-05	-5.33522e-07	-1.3084e-06	0.0011205	0.000414226	0.000121097	0.000570502	7.44332e-05	-1.6129e-08	0.000612139	0.00056802	0.000218718	0.000396981	0.000434538	0.00130002	1.04113e-05	0.000550189	0.00204691	0.000228705	0.000221237	0.00099255	0.000612279	0.00136225	6.3681e-06	0.000195737	0.00178012	0.0001333	0.000385945	0.000263214	0.000138688	0.00075805	0.00145737	0.00349192	0.00019863	0.00442053	0.000631386	0.00305917	9.80412e-06
0.00107951	0.000270772	0.00132524	9.89816e-09	0.000777606	-6.26489e-07	0.001151	0.0010575	0.00134645	1.04796e-05	0.0018238	0.000955495	-1.08996e-07	0.000324081	0.000168758	0.000890341	0.000934849	9.95373e-05	0.000298892	-6.96622e-08	0.000140121	0.000995879	0.00105049	0.000279489	0.00122651	0.000690642	0.00106827	0.000124	0.000247522	0.0017669	0.00134018	0.000349839	0.000972672	0.000340344	0.00171607	1.97487e-05	1.1259e-07	0.00225502	0.000295111	2.3641e-05	0.00125497	-1.09462e-07	0.000911477	0.000549406	0.000977828	0.00116947	0.00325149	0.00155748	0.00239056	6.02649e-05
0.00167671	0.000810078	0.000975728	2.34519e-05	0.000359241	0.000132916	0.000958962	0.000714055	0.00169837	0.00013062	0.00074353	0.00148753	-1.5441e-10	0.00136735	0.000528775	0.00124883	0.00140587	0.000345814	1.60044e-05	3.95588e-07	0.000476611	0.00102468	0.000980166	5.05853e-05	0.00175002	0.000502922	0.000583951	0.000400275	3.42898e-06	0.000979683	0.00217346	0.000230294	0.000583523	4.6355e-05	0.00195516	1.29356e-05	0.00022156	0.00199181	0.000691615	-1.13276e-06	0.00218794	0.00019898	0.00121273	0.00042814	3.04921e-05	0.00165792	0.00237997	0.00247452	0.0019944	0.000151704
0.0015348	0.00153386	0.000177501	0.000125663	6.83944e-06	0.00102064	0.00126274	0.000979462	0.0020324	0.000406331	0.000546682	0.00198917	0.000238704	0.00212718	0.00106097	0.002132	0.00162386	0.000328604	1.35089e-05	0.000216994	0.000472654	0.000856247	0.000507828	2.61293e-05	0.00190575	0.00048212	0.000599109	0.000345765	2.73001e-05	0.000158892	0.00165148	2.29832e-05	0.00020309	-2.0329e-07	0.00226797	-1.20822e-07	0.000509165	0.000897977	0.00082836	0.000175495	0.00243975	0.00107926	0.00155209	0.00124412	0.00203236	0.00104643	0.00308875	0.00352392	0.00267972	0.000508077
0.00105784	0.00229973	5.47156e-05	0.000503264	0.000143406	0.00234101	0.0020122	0.00183284	0.00245058	0.00103168	0.00142915	0.0019904	0.00161901	0.00237516	0.0018317	0.00273675	0.00173906	0.000102063	0.000136975	0.000774164	0.000181604	0.000636763	0.000385426	0.000445153	0.0019173	0.000873594	0.000710146	1.06039e-05	0.000338903	1.0938e-05	0.000533439	0.000141966	5.27446e-06	4.25777e-05	0.00250916	0.000156783	0.00058025	0.000304813	0.000779314	0.000495444	0.00207216	0.00202369	0.00156433	0.00175051	0.00486143	0.000181902	0.00535492	0.00530137	0.00417811	0.000839098
0.00101762	0.00312223	0.000933557	0.000949403	0.00105297	0.0036189	0.00300184	0.00262162	0.00307695	0.00190023	0.00328231	0.00175821	0.00379001	0.00261699	0.00260887	0.00276298	0.0019025	1.36488e-06	0.00039119	0.0014226	8.68604e-07	0.000775503	0.0010043	0.00121683	0.00233736	0.00126038	0.000673842	0.000197847	0.000795803	0.000437354	0.000489224	0.000662238	9.19061e-07	0.000480765	0.00279991	0.00126301	0.000863095	0.00157038	0.000584231	0.000588764	0.00158384	0.00240749	0.00200785	0.00118378	0.00596233	6.92742e-07	0.00717235	0.00761755	0.00545528	0.000951262
0.0018428	0.0041075	0.00234369	0.00116174	0.00245839	0.0042993	0.00387698	0.00290877	0.00394276	0.00278325	0.00514386	0.00209131	0.005077	0.00328716	0.00317235	0.003017	0.00246289	0.00064649	0.00090929	0.00180722	0.000509436	0.00175253	0.00206826	0.00218127	0.00270064	0.00139596	0.000639194	0.00110082	0.00158149	0.00132917	0.00172472	0.00111117	4.96841e-05	0.00139133	0.00315223	0.00281798	0.00182807	0.00346734	0.000839283	0.000657773	0.00117272	0.0023656	0.00320373	0.000373129	0.00536871	0.000368591	0.00727269	0.00883996	0.00615851	0.00090807
0.00309703	0.0051166	0.00355479	0.00101056	0.00343074	0.00397	0.00434194	0.00271773	0.00444733	0.00373613	0.00624931	0.00314719	0.004846	0.0039324	0.00337589	0.00415087	0.00337391	0.00186709	0.00164669	0.00189196	0.00144568	0.00296066	0.00298956	0.00320886	0.00273295	0.00161169	0.00116945	0.00223668	0.00222005	0.00180163	0.00299642	0.0014536	0.000161685	0.00196887	0.00309714	0.00376707	0.003291	0.00451698	0.0014932	0.00102123	0.000841092	0.00222012	0.00426694	7.18989e-06	0.00444813	0.00103563	0.00634485	0.00827781	0.00587282	0.00112839
0.0044404	0.00609516	0.00412891	0.000561223	0.00333368	0.00305991	0.00437792	0.00240736	0.00461809	0.0046298	0.00597579	0.00401	0.004012	0.00414433	0.00334631	0.00594641	0.00396967	0.00304339	0.00214829	0.00192544	0.00215981	0.00354362	0.00318075	0.00379048	0.00232948	0.00193396	0.00222839	0.00285102	0.00190562	0.00178133	0.00346964	0.00140544	0.00040636	0.00183043	0.00240899	0.00422719	0.00436206	0.0038248	0.00237603	0.00178756	0.00107856	0.0019833	0.00344206	9.62951e-07	0.00412969	0.00208822	0.00646137	0.00653478	0.00443829	0.00171415
0.00521844	0.0068492	0.00415841	0.000516317	0.00214106	0.00215213	0.00386274	0.0023497	0.00469831	0.00504535	0.00543776	0.00357561	0.003589	0.00374968	0.00294693	0.00693224	0.00379723	0.00332367	0.00190277	0.00249178	0.00248593	0.00328402	0.00274122	0.00319122	0.00149612	0.00193896	0.00251606	0.00250857	0.00107245	0.00138739	0.00362209	0.00105205	0.000621498	0.00111959	0.00146799	0.00441085	0.00478333	0.00309502	0.00299133	0.00209247	0.00103882	0.00177424	0.00164361	0.000270124	0.00370695	0.00307101	0.00740613	0.00621841	0.00277627	0.00196606
0.00540936	0.00702015	0.00397754	0.000862775	0.000739616	0.0017606	0.00322025	0.00249569	0.00497326	0.00412834	0.00493094	0.00201229	0.003985	0.00331132	0.00220532	0.00606747	0.00300091	0.00284711	0.00117759	0.00308145	0.00262897	0.00295393	0.00211056	0.00164558	0.000647702	0.00143018	0.00206041	0.00185261	0.000225826	0.00113084	0.00331591	0.000391697	0.0010458	0.000233261	0.000846877	0.00434896	0.00485604	0.00384932	0.00295548	0.00145556	0.000435923	0.00127313	0.000219086	0.000939037	0.00356323	0.00298801	0.00690725	0.00713496	0.00194154	0.00153399
0.00517127	0.00632126	0.00359041	0.00105811	1.18799e-05	0.0016724	0.00297705	0.0022652	0.00487611	0.00235568	0.00382496	0.000642191	0.003664	0.00288943	0.00141623	0.00394455	0.0020347	0.00300609	0.000545607	0.00312134	0.00270104	0.00284058	0.00145445	0.000368304	2.04963e-05	0.000592079	0.00156636	0.00145993	-4.74262e-08	0.00114949	0.0024128	-1.9887e-06	0.00152707	2.33432e-06	0.000557841	0.00357527	0.00476965	0.0056804	0.00242649	0.000514773	-1.61797e-06	0.000838379	2.23329e-05	0.00189511	0.00346266	0.00181232	0.00436483	0.00792769	0.00203431	0.000887913
0.00453432	0.00523642	0.00320089	0.000681058	8.12509e-05	0.00128253	0.00321878	0.00119066	0.00357596	0.000706954	0.00192459	0.000312284	0.00240499	0.00232864	0.000717736	0.00218929	0.00122982	0.00343796	0.000306274	0.00218664	0.00222424	0.0022855	0.00081073	1.07983e-07	2.01575e-05	2.79281e-05	0.00100741	0.00145998	1.02983e-05	0.00071938	0.00105502	6.40994e-05	0.00165421	-4.91488e-07	0.000223831	0.00200257	0.00431886	0.00704903	0.00154061	7.22282e-06	0.000494898	0.000339486	0.00023992	0.00244596	0.0029218	0.000432682	0.00168118	0.0072639	0.00206744	0.000559136
0.00343511	0.00402178	0.0024986	0.000130591	0.000452194	0.000633903	0.00336701	0.000161687	0.00163903	2.60478e-05	0.000285412	0.000466984	0.000658894	0.00143596	0.000318198	0.00174263	0.00062572	0.00359437	6.7663e-05	0.00101998	0.00133233	0.00129367	0.000192481	9.40083e-05	0.000371435	4.83567e-06	0.000369987	0.00124143	0.00010412	6.64673e-05	0.000109729	0.000312979	0.00133221	8.6674e-05	7.00168e-06	0.000685867	0.00326165	0.00617058	0.000590613	7.85359e-05	0.00200445	1.68433e-05	0.000143775	0.00172963	0.00334819	-1.0385e-07	0.000399775	0.0048576	0.00155822	0.00042087
0.00216547	0.00275241	0.00142788	8.62018e-08	0.000431597	9.25783e-05	0.00242062	0.00013251	0.000266828	-2.77677e-07	1.96775e-05	0.000414397	-1.9104e-06	0.000556195	3.92521e-05	0.00143265	0.000154954	0.00267005	5.79659e-08	0.000410775	0.000439358	0.000258023	2.63267e-07	6.59978e-05	0.000649722	0.000461735	-1.63023e-06	0.000321458	9.13639e-05	-1.51205e-06	-1.01573e-07	0.000338545	0.000745053	9.18585e-05	9.42249e-05	3.49346e-05	0.0015815	0.00359237	3.05133e-07	2.97333e-05	0.0028131	-1.31071e-07	3.53064e-05	0.000647325	0.00397574	-1.17037e-07	0.00061454	0.00240765	0.000661646	9.78974e-05
0.00137077	0.00122276	0.000369375	-1.09171e-07	9.7377e-05	-4.44686e-08	0.000870919	0.00109173	-9.96147e-08	-2.41471e-08	0.000397846	3.27293e-05	0.000300903	4.44855e-05	-2.37727e-08	0.000539185	-1.46686e-06	0.00109579	-1.65057e-06	0.00032706	1.09322e-05	-7.38084e-07	2.42524e-05	2.33212e-07	0.000375948	0.000866499	0.000152484	-1.26055e-07	-2.44774e-08	0.000845315	-2.81644e-08	4.00114e-05	0.000317026	8.07231e-05	0.000625415	1.92259e-05	0.000244714	0.000832332	-2.9179e-06	8.13403e-08	0.00299956	-4.5695e-07	-6.90726e-07	-1.81623e-06	0.00398083	8.6901e-11	0.000981832	0.000486946	8.5153e-05	8.31544e-07
0.00116948	8.4499e-05	-1.01617e-06	-8.48278e-08	8.76693e-08	-1.22131e-07	3.90389e-05	0.00206641	-2.51311e-08	1.11134e-05	0.00101305	-9.24351e-08	0.000941502	-4.84621e-07	-1.14576e-08	-7.72246e-07	0.000210258	0.000156716	0.000306491	0.00035771	-2.16677e-08	0.000163927	0.000303534	-6.5203e-07	5.64814e-06	0.000573339	0.000953986	0.000233895	-6.46345e-09	0.00182258	-1.41287e-06	-1.08472e-06	9.2485e-05	0.000117953	0.00143829	2.71812e-05	-2.55216e-07	-3.06683e-06	0.000567564	-4.8565e-07	0.00397199	0.000147589	0.000361342	-2.57693e-07	0.0022916	-1.89411e-10	0.00120104	5.77067e-05	1.46712e-07	0.000335528
0.00107955	3.10092e-06	0.00015751	4.95499e-05	1.04203e-05	7.9527e-05	2.53634e-05	0.00259605	1.44739e-08	3.41821e-08	0.00179375	-6.89332e-08	0.000957098	0.000129041	2.04644e-06	9.92971e-05	0.000777311	-4.76792e-07	0.000889398	3.98386e-05	3.14947e-06	0.00045554	0.000619885	0.000381179	0.000165575	9.60467e-05	0.00126995	0.00178831	7.15584e-05	0.00158449	0.000280822	0.000170555	5.80373e-08	4.02221e-07	0.00205236	-5.51557e-08	0.00037277	0.000858668	0.00141504	0.000392693	0.00577199	7.34234e-05	0.00122596	1.23925e-05	0.000426234	2.90307e-07	0.00110178	0.000829753	0.000222013	0.00108873
0.000573867	0.000384648	0.000821109	0.000350968	5.52878e-08	0.000328035	0.000277128	0.00280132	0.000135301	-4.19821e-08	0.00295348	6.65028e-05	0.000363697	0.000733908	2.99381e-05	0.00107633	0.00145779	0.000194103	0.00128717	-7.04664e-08	8.19932e-05	0.000673307	0.000593746	0.00136516	0.0011405	8.09486e-05	0.00107519	0.00346479	0.000156846	0.000364508	0.00106772	0.000510753	5.18162e-05	-1.76085e-06	0.00235464	0.000132324	0.00112542	0.00272926	0.00141372	0.00106514	0.00647829	9.46208e-06	0.00213294	0.00025158	0.000338983	9.91393e-05	0.000418852	0.00128205	0.000765448	0.00175799
0.00014037	0.000699232	0.00132312	0.0008983	6.07441e-05	0.000538707	0.000120097	0.00292798	0.000732969	3.5602e-05	0.00387927	0.000300871	-4.33377e-06	0.000996826	2.02474e-06	0.00190418	0.00195263	0.00126494	0.00134022	9.77797e-05	0.000119371	0.00112195	0.000626806	0.00221631	0.00225201	0.000599046	0.000903407	0.00396079	1.30016e-05	-2.69692e-06	0.00171032	0.000979193	0.000747448	0.0003593	0.00222712	0.000611525	0.00101919	0.00320682	0.000773161	0.0012819	0.00527229	0.000367792	0.00228249	0.00123827	0.000816876	0.000111279	-1.9374e-06	0.00116502	0.00109696	0.00237515
-2.56373e-07	0.00043036	0.00120521	0.00141468	0.000691887	0.000748573	3.12954e-07	0.00272764	0.00130627	0.000392675	0.00379186	0.000494352	0.000274702	0.000584798	-4.90576e-08	0.00193211	0.00228857	0.00265643	0.00121356	0.000857082	0.00031651	0.00181295	0.000528724	0.00232321	0.00263712	0.000728528	0.000768042	0.00320826	2.90472e-05	0.000590918	0.00181119	0.00129546	0.0016175	0.0010628	0.00172122	0.00135704	0.000358143	0.00181371	0.000386881	0.00114488	0.00381206	0.00124423	0.00191785	0.00280096	0.000706514	0.000167635	0.000160481	0.000390241	0.000927018	0.00277972
7.88098e-05	0.000235116	0.000745842	0.00177397	0.00172215	0.000764376	-8.50702e-08	0.00241367	0.00128573	0.000619098	0.00254104	0.000656395	0.000685401	4.16596e-05	8.33199e-05	0.00129656	0.00221166	0.00338787	0.00105067	0.00157134	0.000622918	0.00243019	0.000209485	0.00170071	0.00215608	0.000311927	0.000402185	0.00210829	0.000121063	0.00188881	0.00151069	0.00151999	0.00157326	0.00111828	0.000981943	0.00179827	-1.48085e-06	0.000783455	0.000361616	0.00107687	0.00359576	0.00167483	0.00195201	0.00316407	6.79944e-06	0.000150406	0.00129734	-3.26557e-07	0.000825385	0.00259373
0.000187901	0.000574376	0.000390775	0.00176035	0.00222948	0.000650527	0	0.0021953	0.000901837	0.000336761	0.00102683	0.000355402	0.000651398	7.81731e-05	0.000490971	0.000652978	0.00160941	0.00291324	0.000784228	0.00156578	0.000672251	0.00243151	-6.01776e-07	0.000924611	0.00138135	3.32626e-06	5.75422e-06	0.00132671	1.44507e-05	0.00264832	0.000987994	0.00112828	0.00061587	0.000448756	0.000336211	0.00184944	0.000237508	0.00118125	0.000216208	0.00125025	0.00344567	0.000989153	0.00185755	0.00221197	0.000505179	0.000211116	0.00170689	3.79777e-05	0.00131851	0.00188133
0.000120957	0.000972166	0.000229116	0.00117647	0.00186527	0.000603997	-2.79797e-08	0.00188447	0.0003911	1.18406e-05	7.41482e-05	0.000234715	0.000221298	0.000392203	0.000689343	0.000380277	0.000745815	0.00208538	0.000533318	0.00121134	0.000269251	0.00169496	0.000128434	0.000736025	0.000757799	4.80523e-05	0.000130868	0.00117506	4.46287e-05	0.0022866	0.00042918	0.000375304	1.22681e-05	-1.03834e-06	0.000160124	0.00148659	0.000827923	0.00239907	3.42285e-07	0.00123199	0.00206053	0.000118731	0.00141623	0.0014881	0.001854	2.60148e-05	0.00104059	0.000199137	0.00194168	0.00106815
3.78961e-05	0.000991134	0.000269413	0.000566583	0.00140893	0.0004591	2.00364e-05	0.00122544	5.25945e-05	-1.48183e-07	-1.32582e-07	0.000371215	-4.64106e-10	0.000358251	0.000497217	0.000417299	0.000133431	0.00146294	0.000203598	0.000568374	-1.41861e-06	0.00061006	0.000934928	0.00106524	0.000233394	7.92858e-05	0.00106833	0.00129997	0.000395753	0.00121075	8.03967e-05	4.13374e-05	1.58481e-06	0.000147485	0.000172665	0.000738466	0.000718698	0.00203976	0.000322958	0.00077837	0.000268423	1.01057e-07	0.000407154	0.00192577	0.00196556	-1.6144e-08	8.06964e-05	0.000370639	0.00187455	0.000590121
1.34465e-07	0.000580852	6.0382e-05	6.80293e-05	0.000981137	0.000180185	0.000141706	0.000326001	-2.38846e-08	9.90426e-06	-2.62548e-07	0.000543101	5.06809e-10	6.61703e-05	0.000117525	0.000363709	-3.75419e-07	0.00094068	5.53204e-07	6.28439e-05	2.96372e-05	1.80368e-06	0.00146909	0.00127712	1.48335e-06	2.10419e-06	0.00169587	0.00110472	0.000961509	0.000246762	9.54432e-09	-5.65204e-08	0.00011092	0.000491716	8.53056e-05	0.000127821	0.000114896	0.000690389	0.000929957	0.000267039	-4.50586e-06	0.000167671	-5.72581e-08	0.00189167	0.000699129	8.04038e-08	-1.19749e-06	0.00070513	0.000927856	0.0002021
-1.58583e-06	9.49638e-05	-6.39109e-07	-1.43332e-07	0.00036944	1.29272e-08	0.000195986	-4.02197e-07	2.29806e-08	4.05039e-05	3.10066e-06	0.000412796	0.000111	-2.59831e-06	5.3403e-08	7.03948e-05	3.75609e-06	0.000262795	-1.1305e-07	-1.86128e-09	0.000276835	-9.30746e-07	0.00104082	0.000824992	-1.97609e-06	-2.82262e-06	0.0011556	0.000600847	0.000839016	2.3368e-07	1.08057e-05	2.03949e-05	4.56418e-05	0.000439869	1.9078e-07	8.17691e-09	-3.21828e-06	1.87999e-05	0.000838823	2.90166e-06	0.000561832	0.000628169	0.000134456	0.000769059	8.13771e-07	0.000103373	7.68737e-05	0.00187395	5.0473e-05	-1.10051e-06
0.000193574	-1.07676e-08	2.63383e-06	-5.52011e-08	4.96456e-06	-1.16211e-07	0.000484764	5.70741e-05	2.02588e-05	5.40933e-06	2.02736e-06	5.39164e-06	6.46204e-05	0.000439948	-3.12341e-08	3.38357e-08	5.13991e-05	-8.4382e-08	-6.39017e-08	9.16272e-05	0.000239952	8.52172e-05	0.000221248	0.000147636	0.000294633	0.00049399	0.000217732	4.01301e-05	0.000252362	-4.85651e-07	0.000255359	4.18011e-08	-2.05145e-06	9.62301e-05	-4.8178e-08	-1.25859e-06	0.00054828	8.18046e-10	0.000181761	-2.11216e-07	0.0010242	0.000726173	0.000154031	6.12222e-06	0.000240904	8.07925e-05	-2.27175e-07	0.00302767	-5.92131e-08	-4.55112e-07
0.000525357	-8.44463e-08	0.000386125	-3.35275e-08	-1.88008e-06	3.01589e-05	0.000879616	0.000359137	-7.51337e-09	1.35327e-05	0.000299977	2.60472e-06	0.000224801	0.00149617	0	-4.00334e-08	0.000109386	0.000359845	5.76689e-05	0.000438749	2.19034e-06	0.000499366	1.96386e-07	3.18243e-08	0.000863185	0.00151048	9.88589e-09	-1.66257e-08	-4.05302e-07	0.00012979	0.000491782	1.13221e-06	0.000252742	1.54313e-07	-3.291e-08	0.000101623	0.00128728	1.06027e-05	8.83815e-08	-1.89693e-09	0.000378788	0.000325	3.35421e-05	4.39077e-07	0.000369548	1.02829e-07	3.34129e-06	0.00285314	5.59368e-05	0.000166386
0.000508524	0	0.000842754	1.97646e-05	0.000345396	0.000150891	0.00067752	0.000425249	-2.33298e-08	0.000177176	0.00116867	0.000561514	0.000467202	0.00184874	0	0	0.000104244	0.00104207	0.000484207	0.000396819	-1.00936e-06	0.00057961	1.73045e-05	-1.10861e-07	0.00104343	0.00214863	2.40194e-05	2.10313e-08	2.50944e-05	0.000524119	0.000446032	3.07994e-05	0.000619977	-1.17796e-07	2.84589e-05	0.000138231	0.00105995	1.93857e-06	5.7881e-05	0	9.55938e-05	1.22166e-06	-1.48692e-07	0.000275819	1.72834e-05	-2.16661e-08	0.00062367	0.0012281	0.000390724	0.000527594
0.000144001	8.90438e-10	0.000580819	5.05522e-05	0.000756148	7.81837e-05	9.38571e-05	0.000171447	1.85427e-07	0.00028573	0.00210509	0.00161881	0.000813301	0.00107742	-2.24464e-08	0	2.18946e-05	0.00115733	0.00113828	0.000102886	0.000243584	0.000375561	0.000168745	-6.47657e-07	0.00065258	0.00187689	3.24653e-05	5.87556e-05	0.000609221	0.000460155	4.39609e-05	1.57779e-05	0.000691127	-1.37731e-07	8.01627e-05	0.000170389	0.000274286	0.000467432	0.000160346	-1.12301e-07	0.00131734	-1.89191e-06	8.35627e-05	0.000396779	2.84315e-05	0	0.00235378	5.02625e-06	0.000888517	0.00065475
2.34493e-07	-6.75988e-07	0.000224554	2.90353e-05	0.000646655	-7.32835e-07	1.31805e-06	1.24345e-05	0.000126368	6.22145e-05	0.00221247	0.00182382	0.000727697	0.000107628	4.23424e-05	-1.22716e-08	-1.18954e-08	0.000463603	0.00124864	-3.93064e-08	0.000636125	5.91596e-05	0.000223567	0.000103334	0.000142377	0.000866999	2.98705e-09	0.000178831	0.00126822	0.000128198	-6.01994e-08	-6.13314e-07	0.000301293	5.48527e-05	3.11059e-05	1.14398e-05	-2.53307e-08	0.00108709	2.60303e-05	6.7435e-05	0.0027394	0.000482022	0.000903437	0.000542167	0.000365043	0	0.00399145	0.00010245	0.000942133	0.000420527
-1.74448e-07	9.49804e-05	4.49577e-06	7.034e-08	0.000167047	0.000248679	0.0004052	-1.07669e-07	0.000130119	3.66731e-08	0.00138141	0.000889221	9.13985e-05	-2.28895e-06	9.93997e-05	1.06001e-05	1.49266e-05	-5.3172e-08	0.00074085	0	0.000440528	-1.6559e-07	0.000128623	0.000332706	1.90408e-07	0.000197695	7.08476e-05	1.47805e-05	0.00135281	-1.1164e-06	2.03231e-05	-1.93101e-08	-9.49934e-07	0.000170999	-4.77604e-07	-4.84237e-08	0.000238285	0.00131402	-2.94986e-07	9.1139e-05	0.00239926	0.00112477	0.00167721	0.000213987	0.000142404	0	0.00431059	0.001379	0.000509299	7.82877e-05
2.24829e-10	0.00013578	-3.7079e-08	2.05644e-05	2.36288e-07	0.000741847	0.000838874	9.80785e-06	3.44618e-05	7.73808e-06	0.000363305	0.000120216	-2.29352e-10	0.000394729	0.000182852	1.83981e-05	0.00028005	-3.01821e-06	0.000137134	-4.7578e-09	1.84316e-05	5.86109e-05	4.18682e-05	0.00031493	-1.32703e-07	2.58853e-07	0.000543433	1.94516e-09	0.000780778	0.000246545	0.000270431	1.84913e-05	-1.29658e-07	6.14061e-05	-2.0688e-08	-5.25579e-09	0.000998119	0.00121791	0.000183872	-6.47796e-08	0.000628376	0.00101654	0.00211319	-3.58119e-07	-9.9788e-07	0	0.00256913	0.00273825	8.1757e-06	-1.58058e-08
-1.9255e-07	4.07726e-05	-3.45933e-07	1.04045e-07	-2.03656e-07	0.000730572	0.000559956	-7.84394e-07	-1.30514e-08	0.000292964	-1.84514e-06	-3.40448e-06	-1.41187e-11	0.000814752	0.000278714	0.000325047	0.000587754	0.000484105	4.57106e-08	-7.527e-08	-1.85623e-07	0.000251658	1.08962e-07	7.635e-05	-1.38753e-09	5.7365e-05	0.000565455	7.45156e-06	0.000115007	0.000564121	0.000364791	1.44035e-05	-8.71394e-08	-6.0222e-07	6.38618e-07	0	0.00138507	0.000630059	0.000601226	3.12944e-05	3.40975e-07	0.00068627	0.00209902	0.00019854	0.000724627	-5.53073e-09	0.000640865	0.00307639	0.000254368	4.96738e-05
7.71357e-05	-3.74772e-07	2.04219e-05	-1.90244e-07	6.35035e-05	0.000213167	1.9947e-05	0.000125682	0	0.000597652	0.000329684	0.000541722	8.91113e-05	0.000728532	0.00023981	0.000737307	0.000799772	0.00166695	1.91068e-06	2.46382e-05	0.000423306	0.000151495	-3.70714e-08	-1.32668e-07	2.40056e-07	0.000525491	7.46661e-05	-9.51534e-08	-3.15741e-08	0.00024178	7.94717e-05	2.34744e-08	0.000104139	0.000330575	0.000252312	-1.83845e-08	0.00123752	5.1606e-05	0.000691475	0.000343517	0.000560213	0.000878068	0.00229134	0.000767283	0.00312454	1.00899e-05	0.000163332	0.00329896	0.00168551	0.000627192
0.000406396	-4.04944e-07	0.000387924	0.000103263	0.000303292	-3.50816e-07	3.57656e-05	0.0011684	-1.51756e-09	0.000611042	0.00114672	0.0012147	0.000559604	0.000514986	0.000181759	0.0010734	0.00127479	0.00233621	0.000492932	0.000544362	0.00103384	5.73612e-07	-9.92315e-09	0.000157005	0.000268346	0.00140507	-2.78436e-06	5.63292e-05	9.01947e-05	-2.93874e-07	2.1185e-05	8.59332e-08	0.000640802	0.00140803	0.000838663	1.95436e-05	0.000992619	-5.03406e-09	0.000567254	0.000985484	0.00246306	0.00193073	0.00316859	0.00192318	0.00555796	2.15737e-05	0.00170585	0.00423156	0.00308153	0.00147769
0.000679719	0.000199129	0.000758899	0.00110727	0.00052797	0.000251527	0.000463174	0.00271078	-4.17255e-09	0.000787923	0.00213467	0.00136132	0.00158701	0.000775742	0.000378703	0.00097201	0.0020858	0.00228934	0.00156753	0.00141282	0.00115501	7.85843e-05	4.85258e-06	0.000553269	0.000635115	0.00182592	0.000649772	-1.92901e-08	0.000626887	8.3574e-06	0.000427148	0.000309789	0.00138731	0.00241196	0.00163435	0.000270262	0.00136653	0.00011511	0.000389127	0.00138585	0.00333052	0.00244321	0.00372818	0.00257743	0.00619961	0.000209344	0.00352532	0.00551873	0.00316059	0.00211436
0.000801035	0.00111423	0.000865887	0.0020481	0.000959186	0.000719641	0.000977515	0.00377377	8.0422e-06	0.00101446	0.00302427	0.00095012	0.002825	0.00123967	0.000776564	0.000948989	0.00289858	0.00198996	0.0022292	0.001841	0.00102803	0.000750918	0.00041149	0.000617976	0.00100707	0.00192636	0.00169043	2.67886e-08	0.000973248	0.000360618	0.00100625	0.000847081	0.00180467	0.00241316	0.00224857	0.000850295	0.00151956	0.000730592	0.000258167	0.00138296	0.00315754	0.00180808	0.00335518	0.00272536	0.00514211	0.000396869	0.00336646	0.00614759	0.00209518	0.00214148
0.000379812	0.00209906	0.000769102	0.00192298	0.00128164	0.000556223	0.0010271	0.00362279	6.99835e-05	0.00106246	0.00292991	0.000381818	0.003033	0.000964295	0.000872755	0.00105106	0.00323965	0.00161766	0.00183183	0.00148308	0.00110603	0.00131998	0.00103572	0.000418272	0.00128041	0.00176726	0.00187322	4.75462e-05	0.000812092	0.000544526	0.00119124	0.000982315	0.00153356	0.0016926	0.00235433	0.00131965	0.000951976	0.00090173	8.05083e-05	0.00102681	0.00269409	0.000793806	0.00205264	0.00187232	0.00258915	0.000260564	0.0015742	0.00548791	0.000816393	0.00149937
-2.0342e-06	0.00226584	0.000971663	0.000934064	0.000939934	0.000149212	0.000372201	0.00304068	2.24132e-05	0.000597317	0.00155619	0.000164052	0.00170299	0.00029997	0.000351212	0.000724533	0.00291937	0.00089797	0.000615284	0.000558336	0.000588122	0.000651626	0.000959891	0.000136587	0.00109195	0.00109509	0.000995756	6.21596e-05	0.00020093	0.000245194	0.00055107	0.000452275	0.000543472	0.000510949	0.00210898	0.000794512	0.000139114	0.000372737	-4.89504e-07	0.000253521	0.00195766	1.54338e-05	0.000398413	0.000329611	0.000712974	2.94258e-05	6.02211e-05	0.00429586	6.36895e-05	0.000540769
0.00024889	0.00188946	0.00156059	0.000308017	9.89048e-06	3.13492e-05	3.42489e-05	0.00295897	2.5816e-06	-5.02583e-06	3.60433e-05	-2.96382e-07	3.90067e-05	1.29865e-06	1.47566e-06	-5.6748e-06	0.00265858	-9.60016e-06	3.78303e-05	-1.32686e-06	-2.27835e-06	-1.28155e-05	0.000400008	9.79695e-05	0.000666634	0.000939023	-3.27435e-06	1.49582e-05	3.53892e-05	8.33233e-06	-1.16756e-06	-5.3044e-06	2.40304e-05	-4.50254e-06	0.00191541	5.17733e-06	0.000150519	8.73055e-05	0.000405638	3.04319e-05	0.000698878	8.58824e-05	-3.56142e-06	4.66499e-05	-1.44734e-05	0.000188809	0.000511572	0.00442141	0.000417636	2.53865e-05
0.00352642	0.00429137	0.00492316	0.00318999	0.00170696	0.00272938	0.00265877	0.00554871	0.00226828	0.00180171	0.00215968	0.00232582	0.00193803	0.00248882	0.00304121	0.00182056	0.00544355	0.0020464	0.00301743	0.00288602	0.00182844	0.00256516	0.0024742	0.00280064	0.00260703	0.00340744	0.00206445	0.00245128	0.00283969	0.00240867	0.00199854	0.00216419	0.00293136	0.00252915	0.00452388	0.00180575	0.00321532	0.00223414	0.0039155	0.00293254	0.00163153	0.0030716	0.00271166	0.0036121	0.00286539	0.00348895	0.00512616	0.008362	0.00411477	0.00263547
0.0129892	0.0143758	0.014647	0.0134314	0.0119094	0.0119146	0.0123156	0.0146724	0.0107038	0.0109417	0.0123819	0.0107416	0.0119501	0.0114868	0.0133682	0.0120116	0.0154608	0.0112928	0.0127377	0.0131972	0.010426	0.0128426	0.0109498	0.0121617	0.0107087	0.0126226	0.0116808	0.0116299	0.0122878	0.0117067	0.010911	0.0106167	0.0128379	0.0122315	0.0145235	0.0108251	0.0118283	0.0105226	0.0130446	0.0128345	0.0102393	0.0125553	0.0123157	0.0146853	0.0142884	0.0136682	0.0149951	0.0184132	0.0143302	0.0117906
0.0275923	0.0312178	0.0297288	0.0299764	0.0303008	0.0266468	0.0279238	0.0293477	0.0242054	0.0265019	0.0282888	0.0242856	0.0284301	0.0260624	0.0293644	0.0295291	0.0312994	0.0268268	0.0277903	0.0292882	0.0241253	0.029244	0.0247373	0.0272595	0.0238459	0.0273905	0.0282383	0.0269111	0.0271086	0.0270099	0.0258964	0.0242118	0.027873	0.0276927	0.0313215	0.025897	0.0246793	0.0239128	0.0264668	0.0280043	0.0247433	0.0267392	0.0266471	0.0307032	0.0321507	0.0297137	0.0277551	0.0316909	0.029282	0.0264467
0.0394557	0.0451928	0.0420671	0.0435476	0.0459188	0.0388778	0.0407264	0.0414978	0.035206	0.0394254	0.0410894	0.0352627	0.04162	0.0382997	0.0420674	0.0439491	0.0441943	0.0393388	0.0396557	0.041707	0.0346578	0.0422134	0.0356943	0.039365	0.0344032	0.039405	0.0422339	0.0394344	0.0391134	0.0395245	0.0380182	0.0351959	0.0395821	0.0399426	0.0454596	0.0381584	0.0347175	0.0345311	0.0369592	0.0396939	0.0362585	0.0379731	0.0377906	0.0433061	0.0466751	0.0428666	0.0374619	0.0416023	0.0410624	0.0382384
0.0394827	0.045217	0.0420734	0.0435827	0.0459517	0.0389167	0.040756	0.0415324	0.0352328	0.0394782	0.0411478	0.0353127	0.04166	0.038331	0.0421095	0.0440031	0.0442221	0.0393815	0.0396791	0.0417417	0.0346917	0.0422354	0.0357466	0.0394067	0.0344477	0.0394316	0.0422547	0.0394546	0.0391359	0.0395743	0.038049	0.0352209	0.0396139	0.0399846	0.0454932	0.0381866	0.0347307	0.0345787	0.0369938	0.0397378	0.036351	0.0379927	0.037797	0.0433127	0.0467384	0.0428903	0.037528	0.0416223	0.0410851	0.0382689
0.0281627	0.0317894	0.0304486	0.0308688	0.0311663	0.0277503	0.0287125	0.0301976	0.0251562	0.0279728	0.0300085	0.0257007	0.0297299	0.0268347	0.0306331	0.0310141	0.0318367	0.0279152	0.0284665	0.0304844	0.025204	0.0297002	0.0260929	0.0283542	0.0249762	0.0278836	0.0289912	0.0276998	0.0279422	0.0282505	0.0268515	0.0249763	0.0288135	0.0286561	0.0322551	0.0267197	0.0252626	0.0253878	0.0273771	0.0291568	0.0269249	0.0276156	0.0270841	0.0315096	0.0339332	0.0304849	0.0297161	0.0322351	0.0301812	0.0273913
0.0151352	0.0162149	0.0160757	0.0160062	0.0139834	0.014415	0.0146925	0.017056	0.0131089	0.0149049	0.0168061	0.0136682	0.0155099	0.0133426	0.0166903	0.0165335	0.0170402	0.0145843	0.0149909	0.0171973	0.0143434	0.0149642	0.0148434	0.0151462	0.0137472	0.0147414	0.0137892	0.0140624	0.0148239	0.0156246	0.0140076	0.0127929	0.0159791	0.0156391	0.0174741	0.0137028	0.0141864	0.0153484	0.0159892	0.0164693	0.0167212	0.0146539	0.0136683	0.0171807	0.0194155	0.0160609	0.0201067	0.0204222	0.0168754	0.014698
0.00761993	0.00712781	0.0066111	0.00748551	0.0044975	0.00625644	0.00657733	0.00887104	0.00568386	0.00764685	0.00833297	0.00573638	0.00638097	0.00583795	0.00823628	0.00842571	0.00788472	0.0061752	0.00655345	0.00872558	0.00755067	0.00601873	0.00799947	0.00678719	0.00680021	0.00722818	0.00556054	0.0065852	0.00690929	0.00855838	0.00697714	0.00518681	0.007909	0.00766114	0.00938075	0.00598195	0.00751569	0.00975526	0.00900374	0.00806932	0.0105437	0.00617187	0.0051242	0.00801345	0.0110056	0.00766986	0.0136082	0.0117614	0.00786713	0.00732683
0.00491678	0.00446646	0.00290984	0.00497727	0.00215684	0.00310986	0.00402733	0.00556277	0.00299411	0.00567752	0.00514719	0.00260599	0.00299599	0.00365302	0.00522356	0.00603739	0.00491923	0.00246396	0.00350191	0.00516221	0.0047476	0.00260789	0.00507969	0.00370119	0.00412067	0.00497297	0.00325065	0.00476728	0.00425002	0.00640272	0.00453114	0.00252962	0.00495601	0.00455847	0.00673055	0.00301789	0.00505981	0.00753868	0.00596592	0.00370246	0.00790513	0.00311917	0.0025004	0.0055051	0.00793495	0.00523669	0.0103987	0.00734278	0.0040255	0.00475726
0.00313796	0.00353732	0.00143208	0.00383504	0.00193601	0.00190526	0.00256163	0.00395526	0.00187577	0.00449026	0.00398918	0.00176483	0.002262	0.00249493	0.00378106	0.00499568	0.00400298	0.000823841	0.00251343	0.00339498	0.00321648	0.00122779	0.00348113	0.00262617	0.00273975	0.00376324	0.00211466	0.00392689	0.00303025	0.00532049	0.00304828	0.00158337	0.00350614	0.00303256	0.00446825	0.0014106	0.00402588	0.00622067	0.00388441	0.000734504	0.00574385	0.00221807	0.00254296	0.00521408	0.00604949	0.00402397	0.00749282	0.00520722	0.00225647	0.00325733
0.00100381	0.00214698	0.000549342	0.00185015	0.00130734	0.00101925	0.000973956	0.00242992	0.0008821	0.00229891	0.00264291	0.00132426	0.002235	0.000936237	0.0020548	0.00319781	0.00264427	1.82599e-05	0.00127806	0.0017743	0.00150955	0.000122108	0.0019932	0.00174715	0.00128054	0.0018336	0.000945429	0.00207962	0.00172321	0.0036379	0.00117764	0.000645016	0.00190881	0.0015563	0.00160764	0.000151852	0.00246642	0.00439251	0.00171034	3.91451e-05	0.00308959	0.00126237	0.00243249	0.00390863	0.00328467	0.00223703	0.00472591	0.00305045	0.000863086	0.00134882
1.1107e-05	0.000753502	4.07552e-05	0.000203706	0.000394827	0.000312698	4.94063e-05	0.00118324	0.000182962	0.000401141	0.00115386	0.000523754	0.00173299	0.000133806	0.000450547	0.00124091	0.00114013	-6.37708e-07	0.000229501	0.00057365	0.000270593	-6.04579e-07	0.000838594	0.000755408	0.000236202	0.000382113	0.000569905	0.000442737	0.000520127	0.00173644	5.90752e-05	3.56184e-05	0.000611166	0.00044326	6.02318e-05	-1.02673e-06	0.000911231	0.00198555	0.000265186	0.00216286	0.000767847	0.000276828	0.00209963	0.00145254	0.000947851	0.000551522	0.0023071	0.00129187	0.000117913	7.67038e-05
5.02994e-05	1.49037e-05	-1.08904e-07	-6.41336e-07	-1.2714e-06	-3.09039e-07	6.78965e-09	0.0001995	-6.92297e-08	4.78846e-08	7.10128e-05	8.70406e-06	0.000507996	4.96999e-05	1.73553e-07	0.000103561	0.000191576	-1.44113e-08	5.05507e-08	6.43192e-05	6.59577e-09	-1.39524e-07	0.000166745	5.17685e-05	1.17463e-07	-1.63232e-07	0.000474395	-1.64526e-06	2.0893e-05	0.000331063	9.77506e-06	-1.95708e-07	2.76818e-07	4.4828e-07	1.51569e-05	0.000182981	6.49118e-05	0.000303926	-1.06951e-07	0.00539111	1.68229e-06	-3.91398e-07	0.00179535	5.0449e-06	6.71743e-05	2.91675e-07	0.000568571	0.000209072	8.97217e-08	-1.42315e-06
0.00028163	-6.08395e-07	3.23657e-09	5.60457e-05	-4.66807e-07	-1.53927e-07	3.32475e-05	4.77037e-10	0	-2.0296e-07	-1.64186e-07	-2.01542e-07	-1.20315e-06	2.55612e-05	-1.21311e-07	-3.60552e-07	-6.52166e-09	0	-1.27083e-07	-2.50721e-08	-2.49405e-07	0	1.38443e-07	-3.54734e-07	-2.19647e-07	-5.5493e-07	0.000113825	3.70761e-10	-4.06897e-09	2.27807e-07	-4.54043e-08	6.4632e-05	-2.565e-07	-5.66557e-07	0.000370254	0.00040339	-5.56984e-08	-3.23056e-08	-2.28212e-07	0.00537225	1.85949e-05	0	0.000747925	9.5349e-07	-3.25719e-07	-1.5045e-07	1.79516e-05	-6.21822e-07	8.85068e-05	0.000189523
7.72793e-05	-1.51009e-07	-1.14436e-06	0.000115193	0.00012884	3.54245e-10	1.39522e-07	-4.00275e-07	-4.02511e-08	1.70987e-10	-3.41466e-08	-5.70902e-09	3.14786e-10	9.66462e-08	2.50611e-10	-5.83313e-08	-2.75587e-07	-2.49026e-07	-1.16864e-07	-4.81085e-08	3.05046e-05	0	-1.87809e-07	-2.91573e-07	0	4.32277e-09	2.41598e-08	-6.44411e-08	-1.82875e-08	-3.1927e-07	-2.6993e-09	0.000184616	-6.95017e-08	1.20968e-09	0.000284875	0.00016523	-8.0625e-08	6.76384e-05	1.12143e-05	0.00222505	1.57748e-05	-1.40443e-07	7.61707e-06	0.000130785	7.89233e-05	-1.80565e-09	6.7719e-06	8.9401e-06	4.74069e-05	0.00019235
-6.77212e-07	7.57414e-05	1.48829e-07	-1.86719e-07	0.000984046	2.12005e-10	5.56824e-07	0.000115047	-2.0521e-08	-5.76787e-07	4.07071e-05	2.37992e-06	0.000332405	-4.60576e-06	-6.16647e-07	-1.68419e-07	4.28696e-06	0.000138006	0.000103807	-3.76903e-08	-2.3562e-09	-2.19842e-07	2.23283e-05	0.000160027	-6.88253e-09	-3.24119e-06	-5.28877e-07	9.79069e-08	-4.88413e-08	0	-2.23054e-07	3.81641e-05	8.26641e-05	-4.73533e-07	4.28424e-06	-1.11185e-08	8.7143e-05	0.0007162	0.000247332	8.42036e-05	4.98703e-08	-4.31054e-07	-8.61204e-07	8.02445e-05	6.00992e-06	3.03047e-06	0.00128776	-3.14543e-07	-4.28414e-07	5.97188e-07
0.00035553	0.000790442	0.000878951	0.000280333	0.00192588	-7.16482e-07	0.000600928	0.00102819	0.000213703	0.00039898	0.000723831	0.000434153	0.00162801	0.000826707	0.000281434	0.000144911	0.000793129	0.00112735	0.000818408	0.000248412	0.000111815	9.03671e-05	0.000781723	0.00107729	2.13626e-06	0.000733989	0.000578927	0.000535441	0.000189106	-5.84473e-07	0.000424093	-1.46041e-06	0.000715862	0.000182816	0.00020793	0.00030245	0.00083483	0.00214949	0.000635188	7.10417e-05	1.81258e-05	0.000203206	0.000620614	0.000312234	0.000198354	0.00049592	0.00320767	0.000226032	2.113e-05	0.000230241
0.00253051	0.00263037	0.003191	0.00249725	0.00291717	0.000504949	0.00224054	0.00296055	0.00137805	0.00223622	0.00273449	0.00186638	0.00340701	0.00318825	0.0018995	0.0015784	0.00276402	0.00297994	0.00192412	0.00166847	0.00139739	0.000990573	0.00257835	0.00248726	0.000795888	0.00277938	0.00244437	0.00238144	0.00162327	0.000292489	0.00221457	0.000622375	0.00194911	0.0013799	0.00203368	0.002229	0.00207648	0.00491661	0.00121633	0.00200633	0.00132576	0.0018033	0.00114859	0.00240974	0.00176191	0.00213355	0.00431204	0.00274394	0.00119861	0.00189738
0.00548664	0.00531211	0.00560853	0.00580242	0.00432394	0.00225904	0.00438885	0.0052184	0.00341732	0.0044411	0.0058419	0.0039141	0.00503401	0.00601689	0.00445202	0.0046415	0.00506257	0.00556153	0.00296494	0.00410612	0.00348832	0.00313454	0.00500566	0.0036949	0.00266189	0.00501807	0.00506329	0.00410777	0.00400634	0.00205798	0.00445662	0.00238212	0.00380541	0.00356786	0.00478226	0.00489059	0.00385599	0.00765055	0.00222938	0.00456779	0.00399838	0.00442424	0.000685773	0.00615594	0.00449093	0.00456415	0.00396084	0.00680438	0.00365822	0.00458678
0.00740748	0.00717958	0.00697071	0.00789242	0.00560909	0.00422417	0.00630449	0.00621863	0.00509505	0.00562166	0.00820492	0.00527139	0.005426	0.00756483	0.0062423	0.00768589	0.00662152	0.00701187	0.00365344	0.00645974	0.0047278	0.00511102	0.00679259	0.00400284	0.00426026	0.00622737	0.00680842	0.0045418	0.0057263	0.00440986	0.00617935	0.00387395	0.00525366	0.00577966	0.00643495	0.00594987	0.0055747	0.00965417	0.00348022	0.00630808	0.0064029	0.00612466	0.00070788	0.0094249	0.00716151	0.00633846	0.00386227	0.00984744	0.00559832	0.00659795
0.00714253	0.00685489	0.00670974	0.00764963	0.00587979	0.00514313	0.00719107	0.00559512	0.00527218	0.00508871	0.00849024	0.00480385	0.00423399	0.00692402	0.00619241	0.00865295	0.00659939	0.00644823	0.0038466	0.00705748	0.00438131	0.00543559	0.00660219	0.00330788	0.00424603	0.00625987	0.00623704	0.00378526	0.00522607	0.00560521	0.0061423	0.00397816	0.00535548	0.00656631	0.00634269	0.00478499	0.00606576	0.00956881	0.00445416	0.00613981	0.0076807	0.00537203	0.00212983	0.0102336	0.00778103	0.00594244	0.00499866	0.0104132	0.00583049	0.00674717
0.00494697	0.00482326	0.0053094	0.00538615	0.0045814	0.00473097	0.00659842	0.00439134	0.00396703	0.00338984	0.00620213	0.003308	0.00243099	0.00477199	0.00460815	0.0069481	0.00514221	0.0039971	0.00317935	0.00581971	0.00323045	0.00412937	0.00449971	0.00209684	0.00243979	0.00548009	0.00406368	0.00257197	0.00309162	0.00472119	0.00462687	0.0028001	0.0040682	0.00522002	0.00506521	0.00298464	0.00533673	0.0082647	0.00441363	0.00403373	0.00668506	0.00269085	0.00316499	0.00841618	0.00646213	0.00336984	0.00660857	0.00849491	0.00448883	0.00519132
0.00266373	0.00299575	0.003391	0.00254156	0.00271624	0.00318209	0.0047039	0.00315961	0.00211907	0.00166491	0.0028793	0.00211255	0.000868694	0.00247887	0.00271498	0.00380105	0.00291889	0.00140361	0.00195824	0.00353125	0.00206136	0.00238717	0.00194024	0.00105615	0.000727001	0.00401625	0.00195827	0.00116114	0.000969632	0.00286239	0.00293218	0.00134471	0.00233293	0.0027428	0.00368147	0.00201574	0.00359961	0.00690978	0.00337487	0.00174802	0.00451885	0.000503427	0.00243732	0.00524801	0.00453901	0.000774372	0.00734778	0.00531546	0.00243282	0.00295348
0.00132442	0.00227118	0.00147881	0.000479734	0.000888114	0.00164421	0.00286638	0.00210377	0.000692361	0.000332386	0.00047868	0.00135576	6.90281e-05	0.000973906	0.00114514	0.00122797	0.000922344	0.000157301	0.000898136	0.00139807	0.00129922	0.000992796	0.000384803	0.000405801	0.000128577	0.00210798	0.000682127	0.000246775	0.000301841	0.00177262	0.00226041	0.000487798	0.00134087	0.000923312	0.00261335	0.00170202	0.00230364	0.00598284	0.00169617	0.000521076	0.00240897	-2.03907e-06	0.000911083	0.0022031	0.00328595	-4.94738e-06	0.00595415	0.00241358	0.000971577	0.00126614
0.000952911	0.00197244	0.000315999	5.48198e-06	-3.6177e-06	0.000423635	0.00132249	0.00159131	5.22065e-05	-1.26439e-06	0.000224993	0.000593898	4.09617e-05	0.000146267	0.000192065	7.04439e-05	3.03205e-05	2.60831e-05	0.000239801	0.000228618	0.000769348	0.00018836	0.00013255	0.0001168	0.00014738	0.000730092	0.000137199	1.93338e-06	0.000634248	0.0017284	0.00231591	0.000190893	0.000733641	0.000492473	0.00168576	0.000928108	0.00164101	0.00498962	0.000318284	0.000121414	0.00161372	0.000129592	4.00366e-05	0.000345745	0.00229271	0.000667381	0.0035689	0.000697451	0.00102997	0.000383008
0.000589812	0.00156011	-1.04231e-07	0.00070187	0.000261992	-1.91148e-07	0.000373756	0.00163334	-3.20669e-08	0.000203012	0.00144011	3.64512e-06	0.000557703	-4.94753e-07	-5.27764e-07	-1.21596e-06	0.000177286	0.000574147	8.86676e-06	-8.8088e-08	0.000434699	-3.37972e-07	0.000393296	-4.13674e-07	1.89955e-05	0.000750455	-1.81848e-07	0.000456046	0.000522805	0.00158935	0.00201377	0.000222139	0.000153391	0.000649001	0.00106891	0.000176781	0.00100088	0.00277648	-4.17835e-08	2.06555e-05	0.00200659	8.56699e-05	7.16948e-05	-9.39192e-07	0.00122105	0.00136429	0.00110728	0.000215865	0.00228487	4.21217e-05
0.000186998	0.00128294	-1.90141e-07	0.0015779	0.000712734	4.58105e-05	2.32836e-05	0.00162415	1.1304e-05	0.000967944	0.002475	0.000426156	0.001113	0.000224576	6.96924e-05	9.85139e-05	0.000836885	0.00122965	-1.02637e-07	2.13858e-05	0.00016008	5.85202e-05	0.000466993	2.87822e-06	-4.26445e-07	0.00146462	-1.83864e-08	0.00078986	0.000142296	0.000741962	0.00134199	0.000369557	-1.89032e-06	0.000365372	0.000487052	5.04502e-08	0.000328409	0.000613716	0.00012273	3.86243e-09	0.0025072	-1.06877e-07	1.62246e-05	4.4177e-05	0.000127533	0.00126737	1.7513e-05	0.000318941	0.00322912	-3.39684e-08
0.000220073	0.00126019	1.43044e-07	0.00154744	0.000962369	0.000467943	4.40845e-05	0.00104987	0.000134068	0.00153634	0.0026933	0.00170481	0.001285	0.000901663	1.27038e-05	0.000435715	0.00120082	0.00171926	-1.44041e-06	0.000128162	-6.07069e-07	3.3599e-06	0.000246931	0.000210457	0.00020842	0.00149919	1.03764e-05	0.000516845	-1.66738e-06	3.71799e-05	0.0010051	0.000506843	0.000486542	7.15275e-06	3.88548e-05	1.73457e-05	-1.23042e-07	-4.48974e-06	0.000696055	-8.69666e-08	0.00256744	8.81026e-05	6.0804e-05	0.000186264	6.18122e-05	0.001187	5.85744e-05	0.000947203	0.00261012	-1.67589e-08
0.000582342	0.00106799	0.000146572	0.000632091	0.000376973	0.000618926	0.000438645	0.00041609	0.000271332	0.00115211	0.00200028	0.00246247	0.001078	0.00143527	-7.95191e-08	0.000843176	0.00106236	0.00236481	0.000223945	0.000159191	-1.18184e-08	-2.81858e-07	8.7224e-05	0.000675145	0.000932962	0.000706045	7.20579e-09	0.000168896	0.000617653	4.40098e-06	0.00130946	0.000319786	0.00103935	6.44061e-06	-2.06023e-06	7.82595e-05	7.53845e-05	0.000586708	0.00102757	4.0376e-05	0.0013713	0.000500128	0.000525733	5.91092e-06	0.00114091	0.00133489	0.000314275	0.00243527	0.00111953	9.95062e-06
0.000805722	0.000447556	0.000514996	7.95487e-06	1.49563e-07	0.000227558	0.000491445	0.000269512	0.000316457	0.000341837	0.000991006	0.0018428	0.001091	0.00142816	0.000148183	0.00122777	0.00074344	0.00277528	0.000863585	0.000207369	1.9874e-05	9.50621e-05	1.16957e-05	0.000926701	0.00120064	4.08497e-05	-3.62681e-09	-5.86634e-07	0.00171933	0.000201182	0.00141421	1.51484e-05	0.000679312	0.000481786	0.000279006	-4.50423e-07	0.000272278	0.000850733	0.000759716	0.000284808	0.000194136	0.000691425	0.000735733	-4.1091e-07	0.00174792	0.0011327	0.000738016	0.00333739	0.000380356	7.67226e-05
0.000418216	1.0802e-05	0.000608763	-5.89711e-07	-2.66788e-07	1.19035e-07	0.000244062	0.000311065	0.000122411	-1.29311e-07	5.18097e-05	0.000491527	0.00119	0.00106117	0.000911731	0.00153058	0.000301963	0.00247398	0.00125567	4.43834e-05	0.000367791	0.00090896	-1.61646e-08	0.000655103	0.00108743	-7.07306e-07	1.04963e-05	0.000147628	0.00177062	0.000260421	0.000893437	-1.41114e-07	6.09729e-05	0.00112559	0.000591527	2.118e-05	0.00015079	0.000300004	0.000286135	0.000741671	-2.81148e-06	0.000456547	0.000764774	1.03514e-05	0.000850048	0.00043564	0.000850761	0.0028477	0.000499728	0.000114482
4.85847e-05	-5.8796e-07	0.000296802	5.13937e-05	-2.38932e-06	0.000247484	-1.31938e-06	0.000206101	-1.08474e-07	8.40151e-06	0.000200507	3.53829e-07	0.000835197	0.000746737	0.0014207	0.00133039	2.86201e-05	0.00121543	0.0008906	-1.71423e-08	0.000442034	0.00186207	-1.01093e-08	0.000124657	0.00075211	-5.39114e-08	7.26842e-09	0.000429289	0.000798101	0.000254368	8.6545e-05	8.59331e-05	3.95183e-06	0.00108965	0.00036374	6.06712e-08	2.9787e-05	-6.0762e-07	7.0771e-06	0.00103063	0.000540371	0.000205149	0.000306515	0.000314407	1.13015e-05	-2.79761e-06	0.000584364	0.0021683	0.000819587	8.80424e-05
-4.77887e-07	0.000128752	3.42985e-05	4.24755e-05	0.000327466	0.000652628	6.21902e-05	1.12152e-05	-1.30863e-06	0.000266834	0.00132609	0.000126599	0.000295198	0.000646106	0.00109194	0.000788722	3.54311e-05	6.70246e-05	0.000223836	-1.61627e-08	0.000142809	0.00237174	-1.02426e-07	7.03666e-08	0.000370295	-6.91801e-07	-3.53147e-09	0.000252813	5.04001e-06	0.000214502	-6.24631e-07	0.000414217	0.000370736	0.000488087	1.62122e-05	-8.23828e-08	-1.42677e-07	0.000118074	-2.84349e-07	0.000766708	0.00175491	0.000111631	6.61404e-06	0.000740913	0.000564898	-2.24339e-07	5.65722e-05	0.00213725	0.000392057	1.59215e-06
0.000127493	0.000374737	-9.73125e-08	-1.55505e-06	0.00100829	0.000539427	0.000585205	5.86166e-05	0.00032373	0.000365632	0.00281213	0.000861054	-1.49687e-10	0.000511922	0.000429859	0.000127591	0.000554585	-3.11148e-06	2.43033e-07	-3.75177e-08	9.5275e-07	0.00293251	5.74681e-05	1.8447e-06	6.01272e-05	0.000236242	1.0025e-05	1.17543e-05	0.000232981	4.06653e-06	0.000309451	0.000753195	0.000681896	5.89161e-06	3.16275e-05	7.63346e-05	4.91633e-05	0.000593377	5.38043e-05	0.000165413	0.00251039	6.0817e-05	2.58959e-07	0.00157393	0.00220389	0.0001843	0.000273505	0.00235228	-2.50038e-06	2.59665e-05
0.000937621	0.000627439	-4.14339e-07	0.000321681	0.00139435	0.000589487	0.00120275	0.000719638	0.00141066	0.000605752	0.00382969	0.00148649	0.000244904	0.000223365	0.000145244	3.37589e-05	0.00113533	0.000474037	-5.33623e-07	8.23727e-05	0.0013412	0.00365643	0.000557239	0.000148215	5.69367e-06	0.00110801	0.000175637	-5.77002e-08	0.000938425	7.46924e-05	0.00146572	0.00164623	0.000926456	0.000223577	0.000572213	0.000513078	0.000780017	0.00108218	0.000743831	-1.33457e-07	0.00348092	-7.25065e-07	0.000386437	0.00228147	0.00281471	0.000808197	0.00139062	0.00163622	3.61209e-05	0.000406096
0.00250082	0.000750958	7.04935e-06	0.00122126	0.00121627	0.00208082	0.00221188	0.00216532	0.00318944	0.00187174	0.0049364	0.00204948	0.001084	-8.13197e-07	0.000647345	0.000898869	0.00125457	0.00151606	-1.50802e-07	0.000699542	0.00483761	0.00444238	0.001619	0.000343959	0.000727381	0.00208291	0.000907053	0.00101227	0.00103684	0.00116258	0.00305243	0.00355849	0.00183971	0.00187751	0.00111751	0.00147777	0.00302872	0.00233739	0.00218915	0.000195107	0.0049699	3.6089e-05	0.00153555	0.00229468	0.00239276	0.00152294	0.00308075	0.000203585	0.00105562	0.00134423
0.00431004	0.000709158	0.000352732	0.00194939	0.00096054	0.00468247	0.00360804	0.00405462	0.00539352	0.00394654	0.00625364	0.00274825	0.001481	0.000216841	0.00137798	0.00234576	0.00105959	0.00247346	0.000127864	0.00213768	0.0086968	0.0047905	0.00260118	0.000466532	0.00210892	0.00252134	0.00194641	0.00301843	0.000648433	0.00275227	0.00457286	0.0057169	0.00357831	0.00388288	0.00133361	0.00267761	0.00618843	0.00435643	0.00319302	0.000783708	0.00677444	0.00109655	0.00202723	0.00156246	0.00186458	0.00199048	0.00473254	5.48466e-06	0.00270034	0.00249421
0.00533646	0.000623862	0.00108792	0.00210399	0.00120757	0.00655585	0.00478725	0.00555013	0.00715602	0.00564779	0.00648879	0.00331428	0.000895296	0.00100512	0.00165896	0.00366998	0.00103564	0.00310903	0.000731725	0.00324351	0.0109796	0.00493205	0.00279929	0.000744608	0.00324322	0.00280982	0.00223014	0.00469086	0.000491237	0.00321252	0.00558236	0.00710845	0.00523017	0.00476187	0.00139957	0.00369215	0.00827827	0.00595318	0.00323027	0.00102999	0.0075404	0.00299356	0.00199309	0.00138038	0.00127921	0.00210495	0.00555817	0.000700836	0.00308872	0.00339902
0.00474575	0.000669742	0.00165204	0.00151425	0.00146972	0.00643806	0.00450734	0.00539637	0.00711557	0.00560886	0.00483523	0.00310928	7.79482e-05	0.00189725	0.00141471	0.00372266	0.00112115	0.00366362	0.00130983	0.00307496	0.0104106	0.00473826	0.00209722	0.000932209	0.00312597	0.00338274	0.00146776	0.00526575	0.000639392	0.0021339	0.00507486	0.00696686	0.0053707	0.00368106	0.00170918	0.00371455	0.00790312	0.00586269	0.00226202	0.000733597	0.00647597	0.00389235	0.00211967	0.00194617	0.00116994	0.00215214	0.0051922	0.00183159	0.00193854	0.00355945
0.00282928	0.000763416	0.00143361	0.00056194	0.00112546	0.00453275	0.00273983	0.00366135	0.00502782	0.00375195	0.00192968	0.00240699	5.09047e-06	0.00215861	0.000854487	0.00280802	0.000836247	0.00390939	0.00118857	0.00178718	0.00752223	0.00393222	0.00102848	0.00071752	0.00189222	0.00420753	0.00026467	0.00433812	0.000695362	0.000558752	0.0033202	0.00533236	0.00381024	0.0017624	0.00166624	0.00252533	0.00519217	0.00358641	0.000987365	0.00019936	0.00426585	0.0029261	0.00242412	0.00220756	0.00122094	0.00182589	0.0025609	0.00278805	0.000410253	0.00276282
0.000775442	0.000382116	0.000712829	1.37809e-05	0.000386419	0.00234319	0.000800054	0.00133769	0.0021492	0.00159802	0.000172685	0.00172094	0.0001397	0.00162524	0.000310747	0.00164209	0.000282634	0.00336755	0.00039541	0.000368584	0.00390923	0.00242605	0.000257428	0.000260343	0.000588952	0.00430057	-7.05018e-10	0.00299402	0.000328477	-1.42234e-06	0.0013717	0.00309083	0.00156227	0.000391743	0.000865453	0.000973327	0.00216414	0.000952434	0.000163465	-1.94168e-07	0.00223294	0.000903329	0.00211494	0.00128235	0.00110372	0.00104741	0.000372289	0.00286705	8.74911e-09	0.00144118
-7.22907e-07	6.02769e-06	3.48377e-05	-1.78688e-06	7.92675e-07	0.000546235	2.03783e-05	5.679e-05	0.000289588	0.000196564	5.54092e-05	0.000805587	0.000119399	0.000696035	1.65575e-05	0.000561333	5.13288e-07	0.00231077	3.61967e-07	-7.81614e-07	0.000976954	0.00076551	8.52804e-06	1.09149e-06	4.71824e-05	0.00327644	6.71963e-05	0.00168607	1.36228e-05	-5.77461e-07	0.000264875	0.00096345	0.00014913	7.11607e-07	0.000115966	4.56272e-05	0.000316147	-5.20127e-06	-1.16116e-07	-1.7125e-07	0.00123108	-4.62244e-06	0.000806985	0.000101134	0.000652371	0.000263202	2.49322e-06	0.00248162	0.000527714	0.000293719
0.000158069	-5.24628e-06	7.23607e-07	0.000457227	2.2736e-05	5.70408e-08	-5.70181e-07	0.000159229	-4.74735e-08	-2.36342e-07	0.000743274	6.63261e-05	-4.91067e-07	1.61565e-05	-1.47335e-07	4.27759e-05	0.000177729	0.00091443	9.24782e-05	8.35771e-10	-2.24562e-06	4.13852e-06	-4.90687e-07	-1.98299e-07	-2.84081e-07	0.00168042	0.000253879	0.000578522	-1.77201e-08	9.51797e-06	6.33984e-08	4.42673e-05	-3.59438e-07	-4.87439e-07	4.13664e-05	-5.17959e-07	-1.64519e-07	0.000287128	6.10829e-05	4.9646e-10	0.000612315	0.000251797	2.65406e-05	-1.15913e-06	3.49873e-05	-1.28969e-07	0.00111874	0.00119058	0.00130578	2.60752e-05
0.00102135	0.000819472	0.000305996	0.000812275	0.000257304	0.000193878	6.66646e-05	0.0010489	0.000192287	2.73316e-05	0.00144794	-1.1293e-06	6.97192e-07	-8.27995e-07	0.000165607	-1.41669e-06	0.000832519	0.000102785	0.000128694	-1.15928e-07	0.000105116	7.50673e-06	0.000172459	-3.16695e-07	-1.49801e-07	0.000304438	0.00033795	6.12602e-05	9.92804e-09	0.000238587	-2.52499e-06	-1.13242e-06	9.97077e-05	-4.36932e-07	0.000718605	0.000195063	-1.60371e-07	0.00181537	0.000207802	-6.81396e-08	2.81597e-05	0.00146262	-6.03179e-07	0.000325983	6.48128e-05	0.00017738	0.0029485	5.88279e-05	0.00130708	0.00069096
0.00240195	0.00281934	0.00120842	0.000515392	0.000452946	0.00191828	2.41338e-05	0.0021145	0.000829953	0.000821374	0.00237716	0.0003679	0.000313503	0.00016037	0.00102441	0.000940359	0.00164303	-1.10332e-06	-2.20877e-10	-2.75664e-06	0.000926354	0.000911355	0.000655863	5.60167e-05	5.54245e-05	-4.99494e-07	1.20104e-06	7.91925e-08	0.000156736	0.000791588	0.000528556	0.000438519	0.000479814	0.00017062	0.00139575	0.000876751	-5.94716e-07	0.00363741	0.000488655	4.01198e-05	1.57135e-05	0.00256495	0.000939311	0.000455351	0.000469069	0.000913048	0.00375227	0.000364576	0.000745297	0.00194069
0.00422877	0.00463901	0.00209107	2.8161e-05	0.000195627	0.00456776	0.000181177	0.00284219	0.00181534	0.0028642	0.00449365	0.00140081	0.000944303	0.000836525	0.00189875	0.00343495	0.00246574	0.000453359	2.66422e-05	0.0005778	0.00189769	0.00296065	0.00129596	0.000264928	0.000673677	0.000211544	0.00022439	0.000295539	0.00083252	0.00120902	0.00193556	0.00172402	0.00098832	0.00116676	0.00200206	0.00214966	0.000619722	0.00544532	0.00087922	0.000278034	0.000831968	0.00256419	0.00269535	8.06038e-05	0.00176047	0.00180756	0.00423409	0.0018355	0.000503912	0.00345547
0.00643868	0.00546649	0.00263479	5.98982e-05	7.2044e-08	0.00618219	0.00131469	0.00357952	0.00299222	0.00476041	0.00707074	0.00272723	0.001379	0.00173727	0.00243139	0.00547242	0.0034194	0.00161337	0.00103527	0.00205389	0.00248784	0.0050834	0.0016423	0.000698502	0.00157603	0.00153254	0.001249	0.0009931	0.00209581	0.000942618	0.00330421	0.00298576	0.00165524	0.00271836	0.00335432	0.00383518	0.00243037	0.00646805	0.0015088	0.000325417	0.00194795	0.0020182	0.00409665	1.1648e-06	0.00358164	0.00255499	0.00434411	0.00308717	0.00119262	0.0049906
0.00834788	0.00567742	0.0032599	0.000569886	0.0003145	0.0063092	0.00298037	0.004475	0.00385059	0.00547885	0.00887036	0.00432416	0.001653	0.0030454	0.00265962	0.00554299	0.00453298	0.00261358	0.00271987	0.00348815	0.00282196	0.00644544	0.00148076	0.00142743	0.00223113	0.00321044	0.00309673	0.00147937	0.00345272	0.000804573	0.00396244	0.00366224	0.00232753	0.00384013	0.00518606	0.00527517	0.00456842	0.00607377	0.00210389	0.000553495	0.00279692	0.00182785	0.00435575	0.000634649	0.00431978	0.00295051	0.00450295	0.00311242	0.00250331	0.00636223
0.00879168	0.00588687	0.00379633	0.000858185	0.0015337	0.0055973	0.00406456	0.00527527	0.00407489	0.00481526	0.00932997	0.0055073	0.001637	0.00451299	0.00305921	0.00384355	0.00548534	0.00262419	0.00359285	0.00394064	0.00266509	0.00646775	0.00108046	0.00209084	0.00256986	0.00429838	0.00443944	0.00200543	0.0043963	0.00146772	0.00408809	0.0037142	0.00272865	0.00374692	0.00644746	0.00551296	0.00578174	0.00474572	0.00225021	0.00117162	0.00304424	0.00230454	0.00343477	0.00197161	0.00366019	0.00323978	0.00393139	0.00341708	0.00321744	0.00702062
0.00797017	0.00607972	0.00399354	0.000753654	0.00306381	0.00510613	0.00388789	0.00569378	0.00377959	0.0036794	0.0091376	0.00532457	0.001107	0.00542337	0.0036231	0.0025025	0.0060406	0.00188726	0.00326829	0.00318179	0.00247106	0.00554077	0.000629169	0.00215906	0.00264216	0.00464966	0.00436649	0.00258339	0.00449275	0.00239982	0.0039284	0.00363524	0.00247145	0.00302947	0.00639474	0.00463018	0.00672315	0.00366389	0.00205475	0.00170199	0.0030734	0.00312517	0.00312743	0.00322366	0.00227439	0.0031056	0.00207115	0.00514384	0.00307322	0.00674789
0.00657297	0.00584993	0.00352283	0.000660975	0.00348778	0.00483219	0.00284076	0.00569445	0.00333139	0.00289125	0.00852206	0.00453591	0.000454197	0.00534906	0.00407242	0.00199126	0.00635299	0.00138332	0.00248154	0.00209587	0.00235607	0.00422016	0.000575782	0.00164205	0.00254732	0.00443042	0.00308521	0.00299714	0.00374243	0.00249785	0.00363865	0.00351147	0.00158543	0.00227026	0.00564958	0.00364044	0.00715004	0.00360908	0.00153041	0.00125296	0.00270542	0.00321477	0.00351865	0.00393188	0.00179938	0.00248826	0.000336691	0.00679562	0.00257376	0.0060961
0.00561604	0.00493095	0.00273569	0.000846204	0.00268984	0.00405604	0.00200173	0.0056689	0.00269514	0.00207868	0.00761625	0.00415932	3.44683e-06	0.00484588	0.00431892	0.00148832	0.00658528	0.000963011	0.00200911	0.00139579	0.00191524	0.0027966	0.000707904	0.00103097	0.00264739	0.00433185	0.00103824	0.00301284	0.00279656	0.00180896	0.00305615	0.00311035	0.000773304	0.00174162	0.00522804	0.00309112	0.00670826	0.00419014	0.000630115	0.000339486	0.00234099	0.00228341	0.00348327	0.00365819	0.00185496	0.00167117	0.000214192	0.00578112	0.00197889	0.00553383
0.00530299	0.00387363	0.00180988	0.000863863	0.00149402	0.00278293	0.0016722	0.0057822	0.00183276	0.00113295	0.00682381	0.00434253	0.000407505	0.00445305	0.00406861	0.000502271	0.00677183	0.000819543	0.00182326	0.00151033	0.000951659	0.00172696	0.000630415	0.00106024	0.00318885	0.00451661	0.000220209	0.00275094	0.00237803	0.00158027	0.00221217	0.00213422	0.000591862	0.00129045	0.00502164	0.00280909	0.00519118	0.00484311	2.86038e-05	2.38915e-05	0.00248675	0.000916685	0.00210737	0.0030981	0.00153162	0.0012863	0.00206692	0.00209406	0.00139271	0.0050798
0.00481116	0.00299248	0.00115778	0.000467989	0.000559786	0.00160109	0.00123422	0.0059101	0.000746715	0.000239334	0.00655911	0.00424512	0.00172501	0.00403175	0.00371143	-4.96462e-06	0.00683954	0.000941005	0.00182172	0.00177299	8.34852e-05	0.00121324	0.000327296	0.00178329	0.00405224	0.0044729	0.000347046	0.00276708	0.0028415	0.00216471	0.0018311	0.00121844	0.00103469	0.0012075	0.00477676	0.00211064	0.0034159	0.00525608	7.82412e-05	0.000405683	0.00258994	5.83451e-05	0.000443593	0.00225507	0.00170959	0.00129282	0.00403747	1.82456e-06	0.000316402	0.00444819
0.00343602	0.00222657	0.000695939	6.78132e-05	0.000126241	0.00078595	0.000615958	0.00612552	6.18511e-05	3.16544e-05	0.00658789	0.00328265	0.00300501	0.00335119	0.00369461	0.000570249	0.00693085	0.00155634	0.00197595	0.0016217	0.000195512	0.0014453	4.58441e-05	0.00295561	0.00465481	0.00404024	0.00113046	0.00281683	0.0040089	0.00274477	0.00216495	0.000968751	0.00137963	0.00176222	0.00462919	0.000977468	0.0023536	0.005463	0.000828194	0.000809476	0.00213928	0.000193608	0.000444172	0.00142438	0.00259822	0.00141091	0.00436475	0.00198294	1.51105e-05	0.00360531
0.00143101	0.00120364	0.000287015	3.43807e-05	0.000362073	0.000150139	8.34143e-05	0.00643698	0.000143399	0.000818516	0.00662176	0.00255896	0.003885	0.00305375	0.00428266	0.00158447	0.0071484	0.00210127	0.00252479	0.00143201	0.00108765	0.00171937	9.36565e-05	0.00378757	0.00472776	0.00367244	0.00154288	0.00244666	0.00565397	0.0032208	0.00311541	0.00120526	0.00117689	0.00217668	0.00471017	0.000164805	0.00156887	0.00507478	0.00168896	0.000818073	0.00119609	0.00107583	0.00202847	0.00074965	0.00343418	0.00127729	0.00322737	0.00615886	0.000441482	0.00296385
0.000131221	0.00028663	0.000109607	0.00062446	0.00141202	0.000273811	0.000450982	0.00684211	0.000955149	0.00223575	0.00709014	0.00276239	0.004262	0.00359626	0.00526541	0.00238611	0.00758909	0.00200899	0.00319479	0.00169984	0.00191677	0.00183456	0.000619561	0.0038429	0.00445335	0.00422846	0.00140919	0.00210102	0.00702944	0.00394889	0.00392305	0.00154936	0.000800625	0.00193418	0.00515639	5.09012e-05	0.000930983	0.00355659	0.00179097	0.0010809	0.000956761	0.00235786	0.00357161	5.466e-05	0.00265586	0.00115392	0.00175062	0.00826786	0.00127614	0.00255958
0.000238039	4.35878e-06	0.000377834	0.0018023	0.00312668	0.00135169	0.00179038	0.00700017	0.00198875	0.00324	0.00785018	0.00375824	0.00486	0.00419829	0.00603605	0.00338977	0.00800538	0.00196459	0.00376428	0.00258403	0.00227292	0.00227778	0.00136648	0.00355959	0.00394022	0.00519486	0.00112322	0.0024015	0.00722676	0.00495498	0.00419201	0.00173457	0.000421347	0.00152033	0.00548248	0.000801419	0.000579055	0.00159165	0.00138145	0.00164891	0.00245538	0.00366603	0.00377178	0.000178938	0.000893898	0.00152814	0.00125395	0.00654368	0.00220329	0.00216762
0.0013367	0.000488931	0.00141804	0.00307701	0.00450114	0.00308334	0.00324761	0.00672059	0.00224268	0.00337053	0.0079803	0.00457665	0.005387	0.00392487	0.00632613	0.00490307	0.00812466	0.00225544	0.00419401	0.00330045	0.00249692	0.00338167	0.00228136	0.00329376	0.00340577	0.00579958	0.000847774	0.00305218	0.00640632	0.00533275	0.00389987	0.00205827	0.000184578	0.00152743	0.00534254	0.00186526	0.00108464	0.000339136	0.000950505	0.00215412	0.00458845	0.00453261	0.00291298	0.00071282	1.08751e-06	0.00208196	0.00125398	0.00323662	0.00267161	0.00180953
0.00235038	0.00135209	0.00240876	0.00399732	0.00463488	0.00401141	0.0040443	0.00612892	0.00162803	0.00303024	0.007362	0.00460362	0.005497	0.00330443	0.00573963	0.00585461	0.00780056	0.00236773	0.00427728	0.00343098	0.00278693	0.00470957	0.00295671	0.00333763	0.00303215	0.00593036	0.00151232	0.00282324	0.00513637	0.00502225	0.00312726	0.0023876	2.25532e-05	0.00229662	0.00452279	0.00242731	0.00231574	2.08338e-05	0.000958797	0.00226762	0.00542591	0.00443023	0.00275976	0.00112278	0.00124148	0.00275916	0.00104474	0.00137393	0.00335665	0.00153535
0.00302769	0.00212371	0.00255399	0.00393079	0.00368555	0.00318315	0.00399014	0.00538811	0.000765349	0.0027426	0.0067637	0.00422729	0.005229	0.00334599	0.00437447	0.00545231	0.00704197	0.00183601	0.00404435	0.00321939	0.00277509	0.00545852	0.0030175	0.00332889	0.00309109	0.00612837	0.00262829	0.00148606	0.00415747	0.00435101	0.00252562	0.00230067	1.95518e-05	0.00284788	0.003234	0.00228611	0.00313648	0.00053119	0.00133417	0.00188378	0.00389706	0.00341242	0.00339664	0.00141422	0.00358867	0.00287535	0.000317887	0.00182858	0.00332222	0.00138623
0.00316488	0.00241812	0.00165378	0.00292335	0.00222826	0.00151299	0.00372833	0.00424372	0.00032164	0.00271124	0.00640883	0.00367853	0.004661	0.00349762	0.00297902	0.00409856	0.00592888	0.00100835	0.00347797	0.00251306	0.00221927	0.0052821	0.00237294	0.00281462	0.00323317	0.00591168	0.00318499	0.000544386	0.00317623	0.00385354	0.00248173	0.00172748	9.73951e-05	0.00306726	0.00174909	0.00176266	0.00300608	0.00094433	0.00152409	0.00129032	0.00143413	0.0020101	0.00397059	0.00187077	0.00509959	0.00228344	-5.63955e-07	0.00319256	0.00273948	0.00119144
0.00281651	0.00201064	0.000514259	0.00169107	0.00100125	0.00021499	0.00342376	0.00265461	0.000305196	0.00240844	0.00517925	0.00308582	0.00355499	0.00279628	0.00208607	0.00251252	0.00444414	0.000402628	0.00303752	0.00165188	0.00127834	0.00440805	0.00126702	0.00182134	0.00282092	0.00465054	0.00240679	0.000835818	0.00175115	0.00297566	0.0027987	0.00100857	7.20779e-05	0.00269719	0.000432867	0.00127827	0.00215141	0.00150405	0.00118567	0.00065373	7.34022e-05	0.000793859	0.00310972	0.00261703	0.00507965	0.00121879	7.98071e-06	0.00346284	0.00187816	0.000781556
0.00195437	0.00119674	1.85794e-05	0.00070482	0.000211216	-1.5835e-07	0.0028236	0.000963908	0.000171609	0.00175056	0.00311595	0.0021658	0.00188299	0.0011018	0.00166165	0.0010534	0.00289332	0.000156432	0.00250425	0.000722842	0.000460934	0.00358673	0.000350416	0.000680724	0.00187301	0.00245969	0.00125673	0.00134805	0.000478117	0.00156227	0.00254096	0.000275817	9.85751e-08	0.00172735	-3.69881e-06	0.000906934	0.00114383	0.00148494	0.00048484	0.000127818	4.64862e-05	0.000168507	0.00121801	0.00284168	0.00411858	0.000350879	0.00012671	0.00166681	0.000557461	0.000310071
0.000987189	0.000435275	-5.11849e-08	0.000294743	1.8989e-07	4.00901e-05	0.00165549	7.66049e-05	2.10922e-05	0.000758181	0.00113617	0.000899833	0.000302596	3.62714e-05	0.00108209	0.000107831	0.00159338	5.76099e-05	0.00162641	9.84574e-05	3.28619e-05	0.00240049	-1.67686e-06	3.91412e-05	0.000884853	0.000645397	0.000611129	0.00105141	-6.30345e-07	0.000473136	0.00154085	3.75904e-06	-2.99458e-08	0.00073123	0.000362135	0.000512108	0.000563839	0.000995234	3.86636e-06	9.59094e-08	0.000782275	-7.7076e-07	0.000122681	0.00218953	0.00374714	2.47062e-05	9.29989e-05	6.27626e-05	2.07179e-05	3.6093e-05
0.000306112	9.36536e-05	-5.32794e-07	9.7687e-05	-1.48833e-07	3.70045e-05	0.00044433	-5.00332e-07	-8.08954e-09	2.85004e-05	0.000278728	7.8786e-05	-5.22911e-10	-2.09308e-06	0.000324155	-2.54821e-07	0.000712259	1.70811e-07	0.00054598	-5.5661e-08	-3.03067e-08	0.00103315	-3.22774e-07	-3.56718e-07	0.00023959	2.47181e-06	0.000252393	0.000165772	4.52634e-08	-6.61316e-07	0.000421545	-8.90445e-08	-4.76617e-07	1.88609e-05	0.000663721	0.000162107	0.000174269	0.000213206	-5.22919e-07	-1.08436e-07	0.00103928	7.53365e-10	-8.06393e-08	0.000914657	0.00298076	-5.6166e-08	1.33311e-05	5.37535e-05	-2.92645e-08	-2.54892e-08
-2.05579e-07	9.19847e-08	3.63267e-07	2.47905e-07	0	9.0464e-08	6.44804e-07	8.58936e-06	-9.81829e-08	-3.92967e-07	4.61502e-05	-2.38989e-07	-5.78036e-11	0.000129012	-2.05765e-07	1.16041e-05	9.09616e-05	-7.50788e-08	-7.7311e-07	-5.77824e-08	0.000125844	6.78314e-05	-1.51859e-06	-1.13944e-06	1.08196e-06	-1.21206e-06	5.3073e-06	-1.19508e-07	0.000112346	-4.77845e-07	-1.39014e-07	-1.24704e-09	4.96024e-05	-8.19868e-07	0.000249476	-4.49701e-07	-1.32157e-06	-3.54023e-08	8.78579e-05	0	0.000406887	-3.33265e-09	-3.54135e-07	7.5595e-05	0.00177184	-2.34834e-08	0.000136044	0.00134418	-5.71883e-07	-9.72698e-09
6.65101e-07	1.10384e-05	0.000412372	-1.22272e-07	0	-1.23598e-06	1.17007e-05	0.000229481	9.95852e-08	8.27467e-05	-7.65305e-07	6.13184e-05	-1.31617e-09	5.63606e-05	-1.91702e-07	0.000531571	2.38416e-05	1.16174e-05	-5.1448e-07	8.69321e-05	0.00112851	-2.26079e-06	0.000401475	0.000300481	-2.53149e-07	9.05115e-05	-1.38394e-07	9.21307e-05	0.000213856	-3.16582e-07	-2.34778e-07	-6.04019e-08	2.67197e-06	-1.12996e-06	-2.45739e-06	-4.02429e-07	2.95e-09	-8.80795e-07	0.000478487	-1.09452e-07	-3.06113e-07	-4.10218e-07	2.89515e-07	-1.61576e-06	0.000307622	2.98704e-05	-7.36337e-08	0.00243871	3.41514e-05	-1.88275e-07
0.000657276	0.000889212	0.00168944	2.12475e-05	-3.72962e-07	0.000632782	0.000997568	0.000957563	0.000514438	0.000973508	0.000341358	0.000855866	6.69043e-05	-6.35148e-07	0.000186128	0.00123952	0.000699386	0.000747327	0.000176177	0.000810587	0.00283333	0.000608873	0.00163249	0.00131968	1.39735e-05	0.000986506	0.000477165	0.00119428	0.000476531	0.000157961	0.000229018	8.48909e-05	8.58284e-05	0.000424388	0.000674998	0.000333427	0.000335013	0.000561579	0.00115303	6.1629e-05	0.000392748	5.44891e-06	0.00108252	0.000369671	6.07783e-06	0.00108727	0.000377121	0.00182536	0.000184439	0.00034616
0.00280205	0.00331021	0.00358705	0.00111977	0.000259588	0.00301077	0.00372091	0.00296173	0.00256144	0.00283641	0.0019737	0.00277336	0.00192002	0.00139021	0.00167741	0.00271718	0.00244151	0.00253889	0.00116592	0.00230425	0.00478919	0.0029808	0.00349246	0.00289589	0.000741046	0.00298577	0.00241139	0.00335974	0.00141585	0.0014385	0.00168969	0.00127686	0.00120836	0.00228775	0.00272418	0.00206608	0.00199445	0.00278571	0.00271018	0.00115674	0.00310861	0.000606353	0.00429492	0.00305803	0.00161315	0.00339143	0.0030418	0.00114534	0.0018612	0.00213885
0.00610336	0.00682616	0.00616242	0.0037822	0.0022101	0.00672558	0.00793357	0.00637956	0.00629809	0.00596365	0.00533147	0.00609091	0.00630402	0.00503392	0.00459756	0.0052264	0.00538071	0.00566865	0.00326253	0.00467148	0.00761575	0.00776717	0.00588671	0.00519981	0.00281496	0.00523484	0.00468541	0.00587087	0.00326235	0.00409623	0.00437978	0.00422807	0.00390817	0.0056424	0.005526	0.0050916	0.00474309	0.00719127	0.00579892	0.00381269	0.00766611	0.00251432	0.00872118	0.00684448	0.00580848	0.0063996	0.00821339	0.00357538	0.00470519	0.00549758
0.0103065	0.0105698	0.00982258	0.00806998	0.00577852	0.0111868	0.0129979	0.0106746	0.0110356	0.010027	0.00989732	0.0104583	0.01091	0.00950597	0.00795982	0.00876418	0.00934422	0.00995646	0.00684511	0.00803261	0.0120982	0.0142508	0.00877154	0.00850933	0.00634036	0.00838828	0.00674255	0.00846199	0.00572443	0.00801593	0.00818456	0.00868881	0.00809065	0.00996525	0.00898799	0.00917751	0.00846583	0.0135513	0.0099377	0.0077357	0.0138739	0.00557319	0.0130469	0.010844	0.0115738	0.00975425	0.0136219	0.0095173	0.00806824	0.00982891
0.0147403	0.0139245	0.0140298	0.0126992	0.0100528	0.0152397	0.0178222	0.0150375	0.0156948	0.0139594	0.0147939	0.0146905	0.01441	0.0129857	0.0104369	0.0129867	0.0136472	0.0137538	0.0111461	0.0119843	0.0176581	0.0207399	0.0118838	0.0124723	0.0103387	0.0125918	0.00890846	0.0111419	0.00802028	0.0121178	0.0120844	0.0134406	0.0123003	0.0138052	0.012877	0.0134093	0.0130673	0.0187908	0.0135556	0.0115631	0.0198314	0.00889805	0.0156233	0.0140746	0.0164791	0.013205	0.0168808	0.0165015	0.0110757	0.0137247
0.0176374	0.0158444	0.016892	0.0154628	0.0132503	0.0177757	0.0207435	0.0181971	0.0189923	0.0164152	0.0182569	0.0173062	0.01514	0.0145767	0.0116787	0.0156246	0.0166439	0.0153683	0.0145021	0.0150526	0.0224987	0.0244062	0.0145585	0.0153607	0.0132588	0.0165318	0.0110987	0.0134215	0.00987084	0.0150388	0.0148271	0.0171442	0.0153147	0.0159608	0.0160418	0.0159758	0.0172451	0.02064	0.015446	0.0138036	0.0222565	0.0117797	0.0162888	0.0160932	0.0187974	0.0152583	0.0174497	0.0201237	0.0131334	0.0159182
0.0176808	0.015815	0.0170281	0.0151182	0.0142111	0.0178735	0.0203887	0.0193403	0.019639	0.016892	0.0189511	0.0172731	0.01321	0.014207	0.0122099	0.0158038	0.0171067	0.014172	0.0152818	0.0161998	0.0241001	0.0242424	0.0158482	0.0159725	0.0138133	0.0183192	0.0122497	0.0147701	0.0107	0.0154449	0.015331	0.01851	0.0161907	0.0160567	0.0171498	0.0160933	0.0192002	0.0189894	0.0149972	0.0138348	0.0202594	0.0131505	0.0146046	0.0166022	0.0181948	0.0150121	0.015759	0.018566	0.0139293	0.0158019
0.0147382	0.0141128	0.0143628	0.0125457	0.0126609	0.0153404	0.0166302	0.017905	0.0174459	0.0149991	0.0165649	0.0150376	0.00947998	0.0120152	0.0116222	0.0134415	0.0150747	0.0113279	0.0134495	0.014847	0.0216114	0.0213493	0.0149607	0.0142918	0.0121545	0.0161222	0.0116111	0.0138986	0.00993507	0.0134171	0.0136041	0.016986	0.014726	0.0143194	0.0161666	0.0136494	0.0178055	0.0152091	0.0126646	0.0121021	0.0149899	0.0121714	0.0113236	0.0146127	0.0157283	0.0128047	0.0125984	0.0141245	0.012645	0.0137244
0.0109089	0.0114071	0.0105689	0.00962624	0.00937436	0.0112234	0.0117614	0.0141953	0.0131444	0.011204	0.0120967	0.0117894	0.00567298	0.0088467	0.00939093	0.00960445	0.0115821	0.00796692	0.0100927	0.0115754	0.016492	0.0164296	0.0119207	0.0114057	0.00904241	0.011744	0.0092799	0.0113677	0.00786557	0.0101018	0.0104658	0.01304	0.0117589	0.0112582	0.0135211	0.010091	0.0140733	0.010589	0.00934551	0.00946815	0.00969802	0.00946034	0.00828989	0.010939	0.0127585	0.00969365	0.00843417	0.00893949	0.00981079	0.0106853
0.00758732	0.008103	0.00675847	0.00679036	0.00542555	0.00675162	0.00724635	0.00946333	0.00821784	0.00626819	0.00737209	0.00801106	0.00308899	0.00529327	0.0057253	0.00572501	0.00791696	0.00458787	0.00647158	0.00738296	0.0109019	0.0110384	0.00764534	0.00794974	0.00541791	0.00689967	0.00675071	0.00802249	0.00534658	0.00646991	0.00665603	0.00795358	0.00800564	0.00725302	0.0101424	0.00645602	0.00969051	0.00621619	0.00580908	0.00646727	0.00526755	0.00581599	0.00605437	0.00626724	0.00995148	0.00626472	0.00430351	0.00432514	0.00642273	0.00745408
0.00503951	0.00465294	0.00365685	0.00398001	0.00201784	0.00306411	0.0039431	0.00548832	0.00428131	0.00200838	0.00352029	0.00411142	0.00179	0.00234134	0.00225975	0.00230703	0.00494273	0.00144674	0.00360144	0.00343415	0.00638141	0.00609838	0.00379778	0.00458594	0.00250053	0.00309161	0.00460343	0.00470777	0.00314591	0.00333684	0.00324467	0.00362864	0.0045308	0.00335697	0.00655035	0.00331883	0.00588791	0.00325265	0.00308604	0.00377362	0.00211038	0.00268012	0.00431803	0.00229398	0.00642046	0.00292997	0.00144523	0.00109882	0.00341454	0.00459621
0.00274402	0.00184252	0.00142405	0.0013559	0.00023818	0.000804335	0.00147136	0.0028118	0.00172886	0.000145811	0.00133898	0.00100681	0.001364	0.000454615	0.000398494	0.000293555	0.00274659	6.56215e-06	0.00149663	0.000905229	0.00286002	0.0027306	0.00135131	0.00183368	0.000894272	0.000862073	0.00259127	0.00203337	0.00156418	0.000844629	0.00106243	0.00101872	0.00213878	0.000657841	0.00319418	0.00118956	0.00308733	0.00241091	0.00132347	0.00166296	0.000358552	0.000733243	0.00224312	0.000300683	0.00266935	0.000565536	0.000305535	-7.86142e-06	0.00140961	0.00232213
0.000804248	0.000278214	0.000174282	7.86693e-05	-4.00277e-07	7.09063e-05	0.000123705	0.00123288	0.000432184	-1.01374e-06	0.000472778	-1.91155e-08	0.000607896	3.74803e-07	-4.12015e-07	-2.99021e-07	0.001146	7.86159e-05	0.000322449	9.94068e-06	0.000652529	0.000913837	0.000308408	0.000262557	0.000396297	6.36104e-06	0.00112688	0.000362064	0.000444358	4.53561e-08	0.000204288	4.44468e-05	0.000720692	8.0827e-07	0.00099048	0.000172427	0.00118973	0.00211788	0.000365411	0.000364581	-2.2536e-07	9.72766e-06	0.000598933	-7.58714e-07	0.000258144	1.44133e-07	-1.00177e-06	0.000358648	0.000305215	0.000770308
5.75131e-06	-1.96848e-07	-4.91181e-07	-7.79672e-07	-1.69518e-07	-2.00195e-07	-5.1286e-07	0.000258174	-2.14039e-07	0.000198817	9.12057e-05	-1.19202e-06	2.96287e-05	-4.98736e-07	-1.05625e-07	-6.3702e-07	0.000166019	0.000243606	-8.99112e-07	-4.03269e-09	5.974e-08	5.8518e-06	-1.21466e-06	-2.36735e-07	0.000126353	-1.2532e-06	9.42731e-05	-9.118e-08	-1.89329e-06	-3.03046e-06	4.58727e-07	-2.70603e-07	6.82489e-05	-1.54623e-06	1.03668e-05	-8.47459e-08	0.000175745	0.0013758	1.41263e-06	-2.08844e-07	-6.12019e-07	-1.78065e-07	-1.26821e-06	1.56786e-05	-2.83322e-05	-1.64517e-07	-2.22114e-09	5.09064e-05	8.25078e-08	4.3169e-05
-9.55801e-07	-2.33917e-07	7.21826e-08	-6.41062e-08	4.36312e-09	7.01652e-06	-2.29651e-05	2.98568e-07	-1.00571e-05	-1.93382e-06	-1.67803e-06	0.000250158	-1.90895e-05	5.07049e-05	-1.00396e-05	6.8281e-05	-2.21126e-07	0.000202503	-1.84831e-07	1.72097e-09	-6.70683e-07	-1.07186e-06	-2.82618e-07	-2.04519e-07	3.48008e-07	-4.75791e-09	-6.5524e-08	8.91326e-09	1.31066e-10	0.000435981	-5.33637e-08	-2.15552e-08	-1.31564e-07	5.39441e-05	-5.40678e-07	-8.20495e-08	-1.01903e-07	0.00045595	-2.90769e-07	-3.13138e-07	5.14018e-07	-4.0151e-05	-3.71014e-05	-3.02735e-05	0.00180887	1.0621e-05	-3.72846e-06	-6.46123e-07	-1.57382e-06	-1.38054e-07
-5.90249e-06	-1.01026e-05	2.18198e-05	-3.867e-07	-3.65652e-06	0.000133879	6.9752e-05	-4.16067e-07	0.000149672	6.53387e-05	5.24431e-05	0.000247628	0.000145101	0.00031259	8.81731e-05	4.96504e-06	-2.72779e-07	1.96589e-07	-1.77642e-07	-4.03134e-08	4.89399e-05	-9.73022e-07	-8.23192e-07	-1.49801e-07	-2.42498e-07	-4.72731e-07	-5.21185e-08	2.58589e-05	1.37393e-09	0.000701155	-8.3844e-09	8.84847e-06	-3.4412e-07	1.0027e-05	-1.20538e-07	-1.10875e-07	4.68e-08	-7.82106e-08	-2.13039e-07	-5.16526e-08	1.27284e-05	-1.43695e-05	5.95866e-05	2.3694e-05	0.00251322	-5.87237e-08	1.12522e-05	0.000223434	0.000106305	-5.91383e-08
0.000314713	0.000560061	7.2545e-05	0.000226112	0.000399184	0.00085408	-2.03893e-06	9.10592e-05	0.000336542	0.000131984	0.000303451	1.46535e-07	0.000284999	0.000471337	0.000178294	5.22255e-05	1.64063e-05	2.39218e-05	0.000157871	-8.75399e-06	1.01449e-05	0.000401911	0.000459945	9.38691e-05	6.33713e-05	0.000158217	0.000174677	8.17921e-05	2.32048e-06	3.26661e-05	1.5459e-05	0.000138408	0.000371505	1.99604e-05	9.93834e-05	0.000115464	3.68834e-05	7.05597e-05	0.00013073	3.05098e-05	8.16289e-05	6.39693e-05	0.000352758	0.000262458	0.00145295	0.000137928	0.000114089	0.000944259	0.000215076	8.78371e-05
0.000692816	0.000888596	1.04001e-06	0.00115738	0.00128063	0.00175887	0.000352796	0.000535521	0.000683672	0.000869003	0.00111673	0.000277796	7.95599e-05	0.000413646	0.000913138	0.000211935	8.73949e-07	0.000124343	0.000229785	0.000149283	4.31911e-06	0.00127576	0.00138194	0.000659669	0.000250482	0.000849969	0.00151384	9.47783e-05	-2.88575e-08	2.26462e-05	0.000274465	9.47817e-05	0.00141981	0.000134076	0.000283057	0.000277293	4.12225e-05	0.00167866	0.000394684	-1.01362e-05	0.000200118	0.000385994	0.00138986	0.000925006	0.00025123	0.000807785	0.000617995	0.00198861	0.00041272	0.000367415
0.00129134	0.00111217	0.000451491	0.00221514	0.00232637	0.00197984	0.000961147	0.00140916	0.00102943	0.00292546	0.00199191	0.000972739	0.000396005	0.000105948	0.00196327	0.000141186	0.000379531	2.05489e-05	0.000317839	0.000786172	0.000301782	0.00226854	0.00209929	0.00163326	0.000285767	0.00195358	0.00315388	8.16374e-06	-1.80905e-06	8.08417e-05	0.000443924	-3.36479e-06	0.00271671	0.000754003	0.000683362	3.03188e-05	8.65282e-06	0.00551889	0.000664136	6.08769e-05	-1.95995e-05	0.00100376	0.00309259	0.0017802	6.78873e-05	0.00174439	0.0021106	0.00248482	0.00115771	0.000977397
0.00262038	0.00170763	0.00166013	0.00290336	0.00272835	0.00205857	0.00168032	0.00253433	0.00149871	0.00544054	0.00262715	0.00233797	0.00169701	2.92604e-05	0.00287777	0.000487923	0.00129066	0.000722894	0.000882205	0.00179154	0.0013885	0.00372514	0.00284263	0.00247472	0.000617193	0.00337952	0.0045172	0.000433453	0.000274731	0.000935154	0.000670324	0.000335348	0.00389138	0.00213178	0.00177001	0.000100822	0.000417603	0.00910047	0.000782588	0.000690249	0.000449135	0.00231762	0.00487516	0.00246118	0.000695309	0.0026516	0.00342748	0.00253776	0.00271616	0.00199405
0.00458606	0.00269398	0.00320146	0.00323819	0.00268804	0.00240843	0.00274033	0.00365456	0.00233147	0.00731518	0.00333486	0.00391538	0.00324201	0.000686892	0.00332953	0.00179067	0.00251593	0.00177028	0.00205742	0.00320772	0.00308135	0.00461491	0.00375468	0.00289662	0.0015246	0.0051975	0.00527054	0.00147269	0.00100248	0.00235145	0.00107818	0.00121391	0.0046496	0.00405957	0.00352163	0.00102709	0.00143504	0.00996281	0.00111714	0.00212561	0.0021694	0.00380604	0.00630982	0.00290794	0.00157088	0.00334706	0.00440937	0.002801	0.00469332	0.00332774
0.0062906	0.00379958	0.00412017	0.00380718	0.00296439	0.00315762	0.00370544	0.00429892	0.00370244	0.00760632	0.0043875	0.00486351	0.003952	0.00190403	0.00352783	0.0041216	0.0035102	0.00266825	0.00343382	0.0044781	0.00490342	0.00401432	0.00480808	0.00314289	0.00275466	0.00725224	0.00603846	0.00216017	0.00180844	0.0035414	0.00171379	0.00215724	0.00500367	0.00550084	0.00516049	0.00279072	0.00269242	0.00834567	0.00208704	0.00371199	0.00408314	0.00462384	0.007444	0.00314991	0.00301871	0.0037577	0.00517729	0.00342683	0.00636277	0.00468307
0.00634232	0.00446492	0.00389096	0.00478431	0.00407864	0.00386146	0.0042975	0.00434334	0.00457625	0.00653619	0.00539787	0.00500353	0.003595	0.00307388	0.00357417	0.00612094	0.00405981	0.00245372	0.00425032	0.00493268	0.00612975	0.00294876	0.00535705	0.00343225	0.00342777	0.00830513	0.00678168	0.00204367	0.00238413	0.00408612	0.00259372	0.00272142	0.00488085	0.0059995	0.00579813	0.00430496	0.00320098	0.00717194	0.00347974	0.00451256	0.0053485	0.00464263	0.00740392	0.00334108	0.00439555	0.00361676	0.00563003	0.00399355	0.00694086	0.00550628
0.00457606	0.00449589	0.00297072	0.0053784	0.00519312	0.00403831	0.00365492	0.00385508	0.00415156	0.00531079	0.00588994	0.00451282	0.002914	0.00363134	0.00324186	0.00664778	0.00397785	0.00195031	0.00439075	0.0041626	0.00610424	0.0025093	0.00504958	0.00330618	0.0030177	0.0076956	0.00666929	0.00148067	0.00235489	0.00377168	0.00311472	0.00261978	0.00436567	0.00568547	0.00492274	0.00457286	0.00282302	0.00723	0.00433654	0.00415536	0.00564263	0.00382949	0.00643825	0.00354736	0.0043	0.00280064	0.00527557	0.00444481	0.00566379	0.00546376
0.00225469	0.00373931	0.00177843	0.00476126	0.00500566	0.00364098	0.00215206	0.00295394	0.00248986	0.00418242	0.00531838	0.00370222	0.002204	0.00321017	0.00252948	0.00569203	0.00310313	0.00235976	0.00379982	0.00284356	0.00477663	0.00252545	0.00411592	0.00241153	0.00194477	0.00588625	0.00608952	0.00115888	0.00204174	0.00299415	0.00279218	0.00206028	0.0036361	0.00500647	0.00337503	0.00378215	0.00203555	0.00691477	0.00381424	0.00294203	0.00594741	0.0031294	0.00486365	0.00422522	0.00312292	0.00182454	0.00403054	0.0049826	0.00356643	0.00459494
0.000589619	0.00224402	0.000966393	0.00296341	0.00347881	0.00273086	0.000706311	0.0018534	0.000781903	0.00311815	0.0039822	0.00292684	0.00132799	0.00222476	0.00146983	0.00405767	0.00201783	0.00285674	0.00287524	0.00175794	0.00275474	0.00166858	0.0030307	0.00113773	0.000918412	0.00368899	0.00527645	0.00108091	0.00151657	0.00221115	0.00165693	0.00160661	0.00275108	0.00407085	0.00252328	0.00264186	0.0010785	0.00533456	0.00235109	0.00176024	0.00549297	0.00287638	0.00336323	0.00457862	0.00187625	0.00111185	0.00312475	0.00473509	0.00189402	0.0031834
7.42559e-05	0.000717258	0.000966705	0.00107845	0.00174961	0.00192144	1.00409e-05	0.000781507	3.08572e-05	0.00217218	0.00220213	0.00232608	0.000295896	0.00126784	0.000428066	0.00281966	0.00150087	0.00251474	0.00203939	0.000972813	0.000876234	0.000290604	0.00210935	0.000276553	0.000335021	0.00190017	0.00509602	0.000992109	0.000876226	0.00169495	0.000717947	0.00159464	0.00216001	0.0030492	0.00277944	0.00214246	0.000250903	0.00327867	0.00079986	0.00107108	0.00389491	0.00242872	0.00288135	0.0043265	0.000945105	0.000878103	0.0026838	0.00367885	0.00171232	0.00185967
0.000287957	-1.09871e-05	0.00129256	0.000503362	0.00135395	0.00201213	0.000249962	0.000360401	0.00013004	0.00188796	0.00129134	0.00217669	1.72616e-05	0.0010049	1.32377e-06	0.00279102	0.00191231	0.00103334	0.00155386	0.000251924	1.34568e-05	0.000140818	0.00144712	0.000477441	9.59777e-06	0.00115371	0.00506199	0.00110014	0.00096433	0.00160518	0.000886039	0.00190819	0.00200171	0.00273347	0.00389048	0.00232494	-1.76648e-05	0.00206976	2.93068e-05	0.0009858	0.00303241	0.00195725	0.00285999	0.00342043	0.000400836	0.000914633	0.00224377	0.00312191	0.0027949	0.00136803
0.000947596	0.000583723	0.0016463	0.00163524	0.00223324	0.00328738	0.00121523	0.00100177	0.000833641	0.00217767	0.00197427	0.00262314	0.000927209	0.00181903	0.000546256	0.00396098	0.00300858	1.71796e-06	0.00160831	5.89432e-05	0.000362594	0.00173566	0.00148252	0.00160007	9.87791e-05	0.00191075	0.0051078	0.00140029	0.00191886	0.00198996	0.00219356	0.00226111	0.00245	0.00361726	0.00510469	0.00272171	0.000438446	0.00100777	0.000317493	0.00132345	0.003708	0.00187899	0.00378756	0.0032404	0.00118306	0.00119118	0.00195111	0.00407335	0.00432909	0.00191142
0.00167781	0.00232661	0.00211829	0.00361983	0.0038578	0.00481842	0.00293645	0.00245662	0.00168232	0.00259155	0.00358433	0.00358416	0.00298801	0.00297821	0.0023095	0.00532768	0.00454839	0.000939917	0.00268662	0.00104678	0.00163745	0.00400109	0.00295647	0.00324978	0.000952319	0.00405234	0.00583334	0.00197064	0.00343873	0.00349296	0.00359493	0.00279626	0.0035912	0.00536184	0.00634432	0.0031616	0.0017944	0.00015169	0.00169809	0.00190571	0.0047621	0.00295308	0.00529436	0.00535188	0.00416784	0.00198223	0.00293791	0.00621817	0.0061957	0.00319758
0.00261696	0.00439769	0.00342487	0.00569707	0.0052308	0.00621314	0.00501599	0.00404455	0.00295559	0.00309114	0.00572008	0.00467308	0.00478301	0.004245	0.00449761	0.00615933	0.00640671	0.00342817	0.00471692	0.00264674	0.00322646	0.00523882	0.00563697	0.00479988	0.0029286	0.00661438	0.00680718	0.00302594	0.00429719	0.00591881	0.00458756	0.00407973	0.00538098	0.00722377	0.00782463	0.00369823	0.00322465	0.000156439	0.00380529	0.00307346	0.00532144	0.00539671	0.00691881	0.00883587	0.00781037	0.00329263	0.00579842	0.00873906	0.00753713	0.00467663
0.00381569	0.00564941	0.00542202	0.00726902	0.00623689	0.00736978	0.00692223	0.00523487	0.00420404	0.00383438	0.00756676	0.0058022	0.005654	0.00554914	0.00604937	0.00617606	0.00795298	0.00580069	0.00725986	0.00370123	0.00447566	0.00541436	0.00796881	0.00556543	0.00536105	0.00849867	0.00819204	0.00427982	0.00431495	0.00819083	0.00550468	0.00576066	0.00735062	0.00850655	0.00932831	0.00440821	0.00393452	0.00154453	0.00575525	0.0047918	0.00636887	0.00718514	0.00792652	0.0118357	0.0103751	0.00465509	0.00915023	0.0110109	0.00800552	0.00596216
0.00500007	0.00554072	0.00672458	0.0079028	0.00660679	0.00843945	0.00794297	0.00578061	0.00468991	0.00475884	0.0089568	0.00677571	0.005775	0.00676392	0.00625961	0.00565807	0.00826862	0.00683714	0.00910695	0.0033903	0.00502296	0.00505347	0.00863162	0.00544005	0.00704463	0.00892352	0.0092953	0.00498098	0.00422502	0.00887259	0.0061982	0.00695151	0.00849556	0.00874849	0.0103482	0.00476568	0.00401479	0.00454268	0.00671726	0.00641293	0.00812991	0.00747233	0.00767877	0.0124757	0.0110598	0.00535651	0.0113204	0.0123967	0.00727023	0.00690398
0.0053926	0.00443912	0.00663949	0.00723263	0.00633608	0.00891302	0.00775798	0.00574782	0.00419796	0.00490083	0.009039	0.00755152	0.005778	0.00721297	0.00541088	0.00519211	0.00734123	0.00646438	0.0093268	0.00276657	0.00464928	0.00461693	0.0078126	0.0048562	0.00737081	0.00798111	0.0101997	0.00434502	0.00432914	0.00753283	0.00641618	0.0069283	0.00831302	0.00784522	0.0100731	0.00456225	0.00381999	0.00735645	0.00635989	0.00729736	0.00863294	0.00671108	0.00686719	0.011511	0.0108916	0.00517281	0.0112696	0.012164	0.00582496	0.00706246
0.00435986	0.00329604	0.00537111	0.00536088	0.00574526	0.00822339	0.00665708	0.00514378	0.00316102	0.00419994	0.0073221	0.00779551	0.006049	0.00614337	0.00423188	0.00515947	0.00583583	0.00606974	0.00811014	0.00254282	0.00350645	0.00432709	0.00654318	0.00425233	0.00644761	0.00650757	0.00983573	0.00269279	0.00448489	0.00531212	0.0058653	0.00572614	0.00696324	0.00631107	0.00857147	0.00395328	0.00379871	0.00835686	0.00535878	0.00682447	0.0068222	0.00578116	0.00601297	0.0107493	0.00998879	0.0045312	0.0095759	0.0109166	0.00459874	0.00628587
0.00244409	0.00230819	0.00385484	0.00333931	0.00480442	0.0067677	0.00508616	0.00412278	0.00244434	0.00318832	0.00484539	0.00699424	0.005738	0.00438584	0.00331533	0.00545411	0.00454582	0.00589931	0.00586418	0.00234561	0.00232639	0.00396363	0.00530996	0.00399805	0.00496597	0.00515176	0.00810848	0.00120812	0.00400655	0.00358609	0.00490977	0.00426602	0.00526354	0.00503594	0.00664264	0.00300592	0.00335461	0.00652436	0.00413646	0.00530361	0.00488082	0.00509337	0.00563519	0.0108499	0.00813698	0.0038762	0.00652261	0.00972248	0.00384439	0.00485659
0.000743117	0.00140479	0.00273151	0.00203517	0.00378699	0.00533511	0.00350258	0.00281805	0.00189822	0.00218309	0.00277528	0.00538791	0.005102	0.0027737	0.00260213	0.00546105	0.00352919	0.00487434	0.0036995	0.00184601	0.00144228	0.00364785	0.00391362	0.0036751	0.00355234	0.00387338	0.00597545	0.000353963	0.00305234	0.00273662	0.0037162	0.00304525	0.00353433	0.00440687	0.00503967	0.00205248	0.00221391	0.00326239	0.0027551	0.00333419	0.00422208	0.00378666	0.00518416	0.0102847	0.00598947	0.00304958	0.00353608	0.00801774	0.00375461	0.0032904
-3.49131e-05	0.000595051	0.00173864	0.00128716	0.00239912	0.0040779	0.00213432	0.00136269	0.00116006	0.00123587	0.00175295	0.00336228	0.004271	0.00165918	0.00188123	0.00470645	0.00253018	0.0028024	0.00231625	0.000923869	0.000714828	0.00309098	0.00259257	0.00305197	0.00255217	0.0026054	0.00433795	0.000234282	0.00190537	0.00219533	0.00212364	0.00220654	0.00196159	0.00386488	0.0041118	0.00141843	0.000916698	0.00105072	0.00128671	0.00164936	0.00428565	0.00230702	0.00463638	0.00775823	0.00361453	0.00196992	0.00216079	0.00559052	0.00346709	0.00210864
-8.87886e-05	9.126e-05	0.000901628	0.000664865	0.00110981	0.00258864	0.00108386	0.000323668	0.000390262	0.000356446	0.00119559	0.00154502	0.00322299	0.000760335	0.00110829	0.00366579	0.00162159	0.000684165	0.00184749	0.00031006	0.000166537	0.00228499	0.00157384	0.00196876	0.00218631	0.00133433	0.0033687	0.000659867	0.000951794	0.00145994	0.000596342	0.00152248	0.000841176	0.00265509	0.00323528	0.00105692	0.000107279	0.000395557	0.000185107	0.000641839	0.00331127	0.00108065	0.00351174	0.00390703	0.0015789	0.000829955	0.00229039	0.00232104	0.00289617	0.00128007
1.72708e-05	-6.70271e-06	0.000273699	0.000172164	0.000274747	0.000998859	0.000332635	-9.30295e-06	-8.04395e-05	-8.23608e-05	0.000770945	0.000415253	0.00193099	2.72108e-05	0.000324457	0.0026514	0.000682776	5.3235e-06	0.00188922	8.86605e-05	1.06945e-05	0.00113426	0.000765733	0.000753776	0.00191148	0.000408672	0.00198399	0.00106009	0.000247714	0.00055008	-1.98227e-05	0.000704733	0.000179066	0.00114882	0.00214607	0.000691363	-3.22226e-05	0.000355538	-6.82836e-05	8.79632e-05	0.00194895	0.000299994	0.00171489	0.000859491	0.000272908	0.000164493	0.00315289	0.00043101	0.00191764	0.000788149
5.41974e-05	1.38944e-06	-1.80926e-05	-3.68011e-06	-8.80733e-06	1.56872e-05	4.92593e-05	0.000132503	-0.000129609	-8.98906e-05	0.000356738	-6.37423e-05	0.000489295	-2.95585e-07	-3.61293e-05	0.00175409	8.01539e-05	0.000456539	0.00136462	-2.0244e-05	0.000334478	0.000192806	0.000142763	0.00011122	0.00113424	-2.09306e-06	0.000731743	0.000914589	-3.24242e-05	4.81064e-05	0.000126897	8.72594e-05	1.22356e-05	0.000132171	0.000942301	0.000220681	2.85894e-05	4.25934e-05	-7.93676e-07	-3.52147e-06	0.00108766	1.63237e-05	0.000452996	-1.27137e-05	4.21336e-05	6.82247e-07	0.00217734	-1.47053e-06	0.000887547	0.000404087
6.00815e-05	-5.902e-05	-9.01988e-05	5.28773e-05	-3.79747e-05	-1.19929e-05	-9.15797e-05	0.000187405	-0.000113083	-5.76764e-05	1.00397e-05	-7.59821e-05	-2.93409e-05	0.000328675	-6.4925e-05	0.000868012	-4.00564e-05	0.00055678	0.000405206	5.18024e-05	0.000471915	-3.60082e-05	-0.000168352	-2.02936e-05	0.000233995	0.000195721	4.54939e-05	0.000242745	5.94759e-05	-1.5176e-05	0.000394668	-8.0942e-05	-4.42742e-05	-9.06065e-05	8.94804e-05	-0.000101561	6.94823e-05	0.000114114	-3.03699e-05	-4.16787e-05	0.000925372	-2.38437e-05	-1.40575e-05	0.000121373	0.00051169	-4.50524e-05	0.000573634	0.000222125	0.000157504	4.62597e-05
4.31654e-06	-4.95009e-05	-8.18174e-05	5.1696e-06	-7.54274e-06	0.000214072	-7.0173e-05	1.8382e-05	-8.50026e-05	-1.03594e-06	-2.18522e-05	-1.97534e-05	8.1242e-05	0.000949779	-3.88984e-05	6.40133e-05	2.40548e-05	0.000226153	-1.12425e-05	0.000410471	0.000168622	3.86957e-05	-0.000122912	7.1298e-05	-0.000140865	0.000982308	9.5228e-06	-5.0724e-05	0.000196993	-9.89752e-06	0.000237215	-4.14095e-05	-4.05334e-05	-4.0733e-05	-2.39289e-05	-9.26672e-05	-2.11623e-05	0.000855796	-4.91505e-05	-3.23964e-05	0.0010129	6.9725e-05	0.000271799	0.000815639	0.000611614	-8.02591e-05	-8.86752e-06	0.000872641	-2.057e-06	-4.2979e-05
-1.99635e-05	-3.93085e-05	-3.61008e-05	-4.11439e-05	0.000144454	0.000566275	-4.03005e-05	-1.35854e-05	-2.575e-06	0.000140598	0.000172709	0.000171185	0.000594503	0.00117871	-3.04858e-05	5.7874e-05	0.00021689	-1.94812e-05	0.000349054	0.000828025	-2.95611e-05	0.000415774	-5.54936e-05	0.00030786	-8.8121e-05	0.00110934	0.000404444	2.75816e-05	0.000102508	0.000283903	-7.85721e-06	-4.12585e-05	3.06946e-05	5.03092e-05	3.64531e-05	-1.00978e-06	1.53643e-05	0.00154299	6.87836e-06	-3.11817e-05	0.000744671	-1.70131e-05	0.000707028	0.00178716	5.55191e-05	-5.23323e-05	0.000496021	0.00133652	0.000699188	7.28381e-05
-3.22794e-06	5.23888e-05	-1.02202e-05	-5.30264e-08	0.000577262	0.000825445	4.13487e-05	0.000165939	6.56679e-05	0.000295126	0.00118341	0.000662492	0.00112	0.00107979	6.30967e-05	0.000985619	0.000371262	7.3184e-05	0.00164404	0.000760067	7.27104e-05	0.000911855	1.08364e-07	0.000597929	-1.10042e-05	0.000412676	0.000901444	0.000352417	-2.06852e-05	0.00129827	0.000183006	-9.28484e-06	0.000199547	0.000511925	0.000485393	1.95683e-05	0.000370979	0.000994885	0.000107715	5.77898e-05	0.000378227	0.000177083	0.000738863	0.00297466	0.000194286	7.29182e-06	0.00205659	0.0014334	0.00153846	0.000642438
0.000438479	0.000691701	0.000118145	0.000580235	0.00154234	0.00131297	0.000720261	0.000829563	3.77291e-05	0.000719915	0.00223584	0.00126814	0.00182301	0.00155457	0.000795323	0.00255797	0.000557495	0.000397401	0.00293359	0.000135662	0.000639723	0.00201125	0.00026037	0.000787513	2.27386e-05	-1.3041e-05	0.00220281	0.000810891	0.000102288	0.00276782	0.000873495	0.000277947	0.000573874	0.00137807	0.00152725	2.62944e-05	0.00116108	4.90649e-05	0.000179211	0.000613827	-9.36574e-06	0.00122558	0.000780047	0.00424618	0.00231332	0.00015992	0.00343666	0.00117443	0.00202436	0.00122402
0.00178644	0.00225367	0.00095894	0.00219568	0.00327309	0.00225125	0.00205449	0.00178573	4.48324e-05	0.00172541	0.00263154	0.00213224	0.00357801	0.00276153	0.00222227	0.0042073	0.00112104	0.000669457	0.00420909	5.31341e-05	0.00160658	0.00349475	0.00119227	0.00100992	0.000682212	0.00108626	0.00419538	0.00118257	0.00132813	0.00417166	0.00166968	0.00105607	0.00149772	0.00246813	0.00318349	0.000629789	0.00171329	0.000193436	0.000770499	0.00171599	0.000122186	0.00299103	0.00086175	0.00481753	0.0062383	0.00102071	0.00508069	0.00159907	0.00219693	0.00183876
0.00398734	0.00477721	0.00275109	0.00443765	0.00562518	0.00391109	0.00425796	0.00301399	0.000759503	0.00382615	0.00317152	0.00345882	0.00617801	0.0046771	0.00397302	0.00571538	0.00262188	0.00187916	0.00595987	0.00161006	0.00304244	0.00495063	0.00270286	0.00184797	0.00245912	0.00402893	0.00669111	0.00241934	0.00381189	0.00555896	0.00247656	0.00197269	0.00320383	0.003568	0.00510997	0.00243516	0.00192793	0.00224172	0.00255788	0.00326662	0.00135786	0.00480339	0.00182227	0.00494655	0.00983626	0.00304584	0.00665459	0.00350371	0.0030607	0.0028698
0.00656618	0.00781408	0.00542598	0.00685501	0.0081809	0.00620081	0.00710019	0.00464715	0.00262795	0.00663854	0.00528608	0.00542121	0.00881001	0.00656959	0.00573792	0.00758264	0.00524502	0.00440612	0.00849366	0.00471284	0.00470243	0.00633554	0.00446548	0.00364884	0.00504919	0.00695273	0.00946413	0.00468594	0.00728003	0.00784008	0.00356292	0.00334651	0.0054662	0.00482836	0.00715649	0.00530837	0.00300368	0.00619884	0.00519352	0.00536732	0.00388113	0.006231	0.00390862	0.00448099	0.0110293	0.00589802	0.00805766	0.00606816	0.0052091	0.00464763
0.00907297	0.0106456	0.00855294	0.00893012	0.0107093	0.00854141	0.00998269	0.00685683	0.0054605	0.00880867	0.00880096	0.00784928	0.0108	0.00858768	0.0077884	0.00993037	0.00829564	0.0073979	0.0112212	0.00772595	0.00609856	0.00789599	0.00662454	0.00651309	0.00767179	0.00894587	0.0116984	0.00741609	0.0102914	0.0107729	0.00512512	0.00528665	0.00746754	0.0066683	0.00941239	0.00795121	0.0051423	0.00984975	0.00773397	0.00761758	0.00682126	0.00801295	0.00621046	0.00466153	0.0106516	0.00871072	0.00969279	0.00808256	0.00752335	0.00688822
0.0111284	0.0127709	0.0116627	0.0111984	0.0130412	0.0103663	0.0126109	0.00950526	0.00826967	0.00980781	0.0119468	0.0104239	0.01238	0.0106998	0.00999661	0.0122525	0.0108628	0.00934327	0.0132748	0.00978712	0.00711568	0.00997759	0.00891307	0.0094667	0.00966923	0.0100626	0.0139886	0.00999343	0.0119204	0.0130108	0.00708857	0.00719552	0.008727	0.00902634	0.0120609	0.00967356	0.00794187	0.0128105	0.00932001	0.00952704	0.009808	0.0101693	0.00803687	0.00658883	0.0104701	0.0106474	0.0114506	0.00955322	0.00974206	0.00902595
0.0118699	0.0138268	0.0139521	0.0133109	0.0146453	0.0107806	0.0138083	0.0117502	0.00985968	0.00957506	0.0128201	0.0122571	0.01352	0.0121455	0.0116781	0.014065	0.0121348	0.00918061	0.0140697	0.0113418	0.00796476	0.011899	0.0103463	0.0112457	0.0105778	0.0107849	0.0153195	0.0113707	0.0119596	0.0135321	0.00937748	0.00832453	0.00895376	0.0108403	0.014344	0.0102794	0.00979846	0.01415	0.00971274	0.0104974	0.0119549	0.0120767	0.00830429	0.00965325	0.01064	0.0119384	0.0123299	0.0105466	0.0110215	0.0104286
0.0110808	0.013992	0.0145555	0.0144285	0.0150708	0.0100338	0.0133254	0.0126002	0.00955957	0.00867639	0.0119518	0.0123219	0.01419	0.0121054	0.0119807	0.0149795	0.012095	0.00748571	0.0133742	0.0125409	0.00835503	0.0126303	0.00994396	0.0109658	0.0104337	0.0112481	0.0154404	0.0117798	0.0109093	0.0122805	0.011198	0.00852021	0.00812504	0.0111937	0.0150607	0.0102009	0.00989692	0.0131395	0.00907144	0.0104919	0.0124536	0.0129996	0.0076065	0.0121286	0.0101329	0.0125398	0.0114093	0.0109209	0.0108773	0.0104909
0.00917922	0.0130382	0.0131427	0.0135988	0.0142456	0.00833371	0.0114006	0.0115209	0.00774745	0.00755314	0.0105622	0.0108552	0.01361	0.00997586	0.0107329	0.0140656	0.0110916	0.0052229	0.011856	0.0126089	0.00756546	0.0116724	0.0078502	0.0089517	0.0093449	0.0111148	0.0139315	0.0108988	0.00968612	0.0104512	0.011491	0.00830515	0.00676171	0.00985357	0.0138869	0.00972609	0.00856779	0.0101192	0.00756562	0.00991425	0.011296	0.0120929	0.00682042	0.0117545	0.00840294	0.0120022	0.00952617	0.00992146	0.00871947	0.00933663
0.00714886	0.0110921	0.0106909	0.0111346	0.0126281	0.00649527	0.00864393	0.00894703	0.00548553	0.00595953	0.00887247	0.00860977	0.0118	0.00705956	0.00871947	0.0120982	0.00947812	0.0035285	0.0100558	0.0109271	0.00588362	0.00937668	0.00561622	0.00656397	0.00791652	0.0101042	0.0113519	0.00874915	0.00805394	0.00879602	0.00978499	0.00731797	0.00542921	0.00782933	0.0113195	0.0087306	0.00624032	0.00648136	0.00577339	0.00891488	0.0098305	0.00994975	0.00603668	0.00933348	0.00621177	0.00980553	0.00762329	0.00794156	0.00485631	0.00743924
0.00579763	0.0089327	0.00861916	0.00839742	0.0105988	0.00495688	0.0063233	0.00644861	0.0037177	0.00408329	0.00701042	0.00684681	0.00951999	0.00465647	0.00684957	0.00957459	0.00800982	0.00306937	0.0086964	0.00823104	0.00443042	0.00697933	0.0045158	0.00467902	0.00653316	0.00783023	0.0092002	0.00620124	0.00629801	0.00751441	0.0067479	0.00548819	0.00433439	0.00597467	0.00902243	0.0072696	0.00415148	0.00426372	0.00439585	0.00774476	0.00872217	0.00730779	0.00530576	0.0065146	0.00473657	0.00692222	0.00605631	0.00576712	0.00152423	0.00567841
0.00550921	0.00756137	0.00771391	0.00675648	0.00874684	0.00397375	0.00497044	0.00528131	0.00314999	0.00288637	0.00552623	0.00572088	0.007891	0.0039105	0.00583193	0.00757176	0.00736377	0.00369466	0.0082023	0.00615528	0.00366519	0.00590619	0.00457193	0.00378808	0.00555498	0.00558399	0.0082052	0.004207	0.00494843	0.00667393	0.00432186	0.00365208	0.00359932	0.00472499	0.00796768	0.00567721	0.00311144	0.00360292	0.00396229	0.00684395	0.00751784	0.00548679	0.00410176	0.00540329	0.0035399	0.00544788	0.00448036	0.00508637	0.000631915	0.00470584
0.00625378	0.00755521	0.00793948	0.00689005	0.00761247	0.00391016	0.0048151	0.00573518	0.00352567	0.00267416	0.00562578	0.00549826	0.007949	0.00484311	0.00576744	0.00642828	0.00796358	0.00481975	0.00849162	0.00529265	0.00324912	0.00607071	0.00502275	0.00377703	0.00524958	0.00505937	0.00878334	0.00343082	0.00467654	0.00617741	0.00354379	0.00299176	0.00335545	0.00424704	0.0080253	0.00460263	0.00336746	0.00360308	0.0047823	0.00681523	0.00570672	0.00526307	0.00338818	0.00607297	0.00273812	0.00613141	0.0033188	0.00608775	0.00239523	0.00471626
0.00748863	0.00838017	0.00881196	0.00860362	0.00780632	0.0044216	0.00584312	0.00705978	0.00430413	0.00340775	0.00729524	0.00635174	0.00897401	0.00650826	0.00642837	0.00635061	0.00946852	0.00574189	0.00960153	0.00548871	0.00285606	0.0072884	0.00572131	0.00459027	0.00573748	0.00677432	0.00963639	0.00363139	0.00642743	0.00629518	0.00467014	0.00407351	0.00424031	0.00479477	0.00880447	0.00482226	0.00469934	0.00448934	0.0065947	0.00802735	0.00365234	0.00632628	0.00419527	0.00762225	0.00296985	0.00831976	0.00335616	0.00841917	0.00480208	0.00556829
0.00886203	0.00944921	0.0101937	0.0109677	0.0092745	0.0055001	0.0079223	0.0082801	0.0054305	0.00456568	0.00918239	0.00784042	0.01021	0.00821222	0.00768241	0.00795926	0.0111257	0.00626099	0.0108752	0.00649276	0.00308974	0.00906147	0.00677618	0.00610028	0.00718958	0.00908536	0.0103695	0.00449896	0.00905552	0.00713227	0.00676615	0.00593381	0.00618091	0.00666695	0.00988507	0.00651038	0.0062496	0.00657357	0.00872877	0.00992905	0.00255805	0.00824412	0.00617397	0.00890437	0.00422507	0.0107559	0.00400835	0.0105114	0.00617887	0.00656831
0.0103292	0.0108112	0.0121781	0.0129907	0.011559	0.00693615	0.0105692	0.00946565	0.00682969	0.00613244	0.0109176	0.00977157	0.01174	0.00959279	0.00953063	0.0104211	0.0127463	0.00650389	0.0123848	0.00839283	0.0045393	0.0111359	0.00821351	0.00811962	0.00914446	0.010303	0.0108596	0.00612044	0.0114012	0.00892491	0.00919509	0.00765876	0.00881715	0.00947477	0.0117421	0.00916126	0.00782107	0.00939259	0.0104531	0.0120091	0.00254555	0.0099836	0.00794034	0.00929595	0.00636632	0.0129865	0.00508159	0.0117944	0.00691517	0.00756021
0.0116015	0.0126783	0.0146204	0.0145424	0.0142484	0.0087638	0.0124731	0.0109703	0.00833779	0.00813178	0.0128369	0.0119539	0.01368	0.0110118	0.0116366	0.012653	0.0143847	0.00676824	0.0138253	0.0110935	0.00695605	0.0126425	0.00983538	0.0103093	0.0109605	0.0107966	0.0117491	0.0082416	0.013181	0.0113942	0.0114665	0.00885261	0.0111944	0.0122797	0.0143403	0.0113449	0.00892733	0.0119705	0.0114258	0.0140096	0.00387455	0.0113145	0.00878531	0.00977556	0.00869868	0.0149369	0.00682494	0.0131428	0.00837638	0.00886845
0.0125138	0.0150064	0.0171488	0.0160911	0.0167298	0.0111427	0.0138048	0.0129086	0.00988976	0.00989279	0.0156758	0.014543	0.01581	0.0127204	0.0134174	0.0142748	0.0165195	0.00773593	0.015105	0.0140634	0.00966607	0.0130197	0.0118183	0.0125199	0.0123324	0.011322	0.0134985	0.0103514	0.0149814	0.0140447	0.0135269	0.010107	0.0131556	0.014475	0.0171007	0.0124876	0.00968526	0.0139304	0.0124436	0.0160292	0.00643461	0.0122744	0.00945376	0.0110381	0.0106349	0.0166972	0.00932721	0.0149496	0.0112466	0.0107766
0.0133122	0.0174171	0.0193259	0.0181684	0.0189806	0.0134335	0.0150239	0.0147805	0.0113817	0.0114655	0.0186862	0.0172234	0.01755	0.0144613	0.0146781	0.015784	0.0192363	0.00985113	0.0169823	0.0167329	0.0119393	0.01294	0.0140978	0.0143922	0.0137413	0.0129229	0.0157084	0.0121314	0.0175515	0.0162585	0.0152774	0.0117366	0.0145571	0.0161086	0.0193932	0.013158	0.0106219	0.0154503	0.0142595	0.0181591	0.0100202	0.0135278	0.0105123	0.0133944	0.0123755	0.0183372	0.0120509	0.017587	0.0140048	0.0128968
0.0148359	0.0194896	0.021133	0.0204685	0.0211407	0.0153751	0.0168409	0.0160436	0.0128316	0.0126963	0.0209176	0.0194446	0.01899	0.0157936	0.0157581	0.0179115	0.021869	0.0126039	0.0196599	0.0188322	0.0136894	0.0133052	0.0160907	0.0156944	0.0153702	0.0148623	0.0179985	0.0139212	0.0198911	0.017782	0.0167277	0.0131276	0.0154281	0.0174602	0.0208358	0.0141366	0.0120127	0.0164502	0.0165985	0.0201003	0.0137828	0.0155688	0.0118127	0.0159716	0.0137668	0.0200472	0.0135002	0.0200103	0.0156222	0.0144679
0.0169535	0.0210628	0.0226207	0.0223816	0.023301	0.0165277	0.0191801	0.0171635	0.0140612	0.0139362	0.0219294	0.0213952	0.02076	0.0168441	0.0170676	0.0205109	0.0240348	0.0155458	0.0226806	0.0203213	0.0150995	0.0143114	0.0173649	0.0168741	0.017041	0.0166851	0.0198688	0.0154311	0.0214308	0.0190334	0.0182576	0.0137492	0.0161284	0.0186021	0.0219363	0.0154563	0.0137926	0.0170201	0.0186122	0.0218514	0.0168356	0.0175177	0.0133841	0.0178922	0.0144783	0.0215877	0.0133598	0.0213376	0.016402	0.0154886
0.0189271	0.0220655	0.0239101	0.0236353	0.0252532	0.0168898	0.021083	0.0184225	0.014941	0.0150566	0.0217506	0.0231959	0.02299	0.018192	0.0186274	0.0227838	0.025322	0.0173639	0.0246657	0.0211405	0.0164396	0.0155207	0.0179973	0.0182824	0.0183435	0.0180697	0.0214988	0.0167808	0.0225106	0.019955	0.0197076	0.0140193	0.0166286	0.0194538	0.0230959	0.0164379	0.0153222	0.0174701	0.0195079	0.0234026	0.018147	0.0191663	0.0156041	0.0187648	0.0152478	0.0227784	0.0126997	0.0207662	0.0175538	0.0163388
0.0201623	0.0227957	0.025212	0.0242277	0.0262374	0.0168005	0.0223766	0.0197628	0.0157809	0.0161164	0.0213603	0.0243779	0.02503	0.0197915	0.0201275	0.0237295	0.0260553	0.017671	0.0249804	0.0214905	0.0173098	0.0167987	0.0185372	0.0201011	0.019275	0.0189708	0.0232188	0.0176606	0.0233304	0.0207552	0.0213874	0.014678	0.0173977	0.0202638	0.0242066	0.0168095	0.0166021	0.01799	0.0195504	0.024664	0.017335	0.0205263	0.0172618	0.0190815	0.0159874	0.023509	0.0124303	0.0189879	0.0194843	0.0169992
0.0210439	0.0237441	0.0267322	0.0246574	0.0264996	0.0167097	0.0223612	0.0207652	0.0164908	0.017426	0.0214992	0.0247102	0.02627	0.0211442	0.0215778	0.0228743	0.026517	0.0172522	0.0248005	0.0221212	0.0174301	0.0187841	0.0190173	0.0217433	0.0201453	0.0204455	0.024849	0.0185909	0.0239603	0.0215844	0.0226683	0.015937	0.0183273	0.0210142	0.0248886	0.0168998	0.0179121	0.01801	0.019629	0.0256754	0.0157365	0.0219661	0.0175995	0.0193157	0.0172756	0.024059	0.0138909	0.0182294	0.0212937	0.0172399
0.021875	0.0249335	0.0279439	0.0253954	0.0266091	0.0171975	0.0222589	0.0214366	0.0172411	0.018477	0.022718	0.0242914	0.02693	0.0218075	0.0227584	0.0218619	0.0267975	0.017257	0.0249386	0.0233418	0.0171001	0.0209954	0.0195766	0.0227263	0.0208957	0.0220359	0.0256797	0.0198206	0.0243302	0.0227231	0.0234193	0.0173074	0.0195467	0.0217747	0.02497	0.0170392	0.0192418	0.0181	0.0200769	0.0264164	0.0145573	0.0232238	0.0172803	0.0201393	0.0190556	0.0248484	0.0162308	0.0196297	0.0227123	0.0171699
0.0222095	0.0259652	0.0279159	0.0264444	0.0270475	0.0184457	0.0232139	0.0220574	0.0182212	0.0194076	0.0241183	0.0239305	0.02743	0.0222377	0.0234591	0.0223061	0.0271964	0.0186505	0.025746	0.0247915	0.0171698	0.0224836	0.0202954	0.0233774	0.0216553	0.0235196	0.0257901	0.0203101	0.0245301	0.0237255	0.0234404	0.0182483	0.0208471	0.0222864	0.0250989	0.0175876	0.0202915	0.0184702	0.0208658	0.0271658	0.014566	0.0238421	0.0179934	0.0210139	0.0199583	0.0260279	0.0176704	0.0221977	0.0234312	0.0175788
0.0219831	0.0265379	0.0272249	0.0274355	0.0277473	0.0198563	0.0249419	0.0221605	0.0192011	0.0198788	0.0249294	0.024069	0.02839	0.0227376	0.0238493	0.0239934	0.0275863	0.020302	0.0273139	0.0257104	0.0183695	0.0224555	0.0212839	0.0238381	0.022524	0.0240193	0.0256699	0.0201496	0.0246101	0.0240201	0.0230603	0.0188889	0.0215093	0.0227463	0.0257568	0.0187163	0.0212617	0.0196003	0.0216268	0.0280755	0.0150958	0.0242316	0.019953	0.0211083	0.0203591	0.0272084	0.0181199	0.0241231	0.0237499	0.0187079
0.0215232	0.0267492	0.0268315	0.0280874	0.0281291	0.0206583	0.026704	0.0219812	0.0200308	0.0203184	0.0249702	0.0246483	0.02933	0.0230194	0.0244386	0.0255655	0.0281255	0.021266	0.0291537	0.0258302	0.0198795	0.0210614	0.0225332	0.0242188	0.0238221	0.0237845	0.0264593	0.0196999	0.0247601	0.0237424	0.023379	0.0193191	0.0213514	0.0232763	0.0268464	0.0199766	0.0223518	0.0207202	0.0220783	0.0287975	0.0150116	0.0244799	0.02087	0.0208779	0.0207178	0.0277995	0.0180203	0.0249677	0.0234889	0.0200179
0.0213201	0.0269093	0.0273148	0.0284193	0.0281602	0.0210396	0.0272205	0.0218593	0.0206406	0.020938	0.0247504	0.025179	0.02953	0.0229011	0.025598	0.0262487	0.0285474	0.0218572	0.030756	0.0261808	0.0207399	0.0199263	0.0236156	0.0242104	0.0250645	0.0231159	0.0273895	0.0200509	0.0250103	0.0234112	0.0242385	0.0198391	0.0203929	0.0235783	0.0274993	0.0208386	0.0232608	0.0213202	0.0223394	0.0288616	0.0150475	0.0242375	0.0202679	0.0209995	0.0223638	0.0277903	0.019441	0.0252204	0.0230399	0.0210288
0.0215272	0.0269896	0.0277698	0.0283416	0.0281696	0.0209205	0.0265054	0.022445	0.0210003	0.0215483	0.0245603	0.0253201	0.02929	0.0227098	0.0266189	0.0264105	0.0287001	0.022387	0.0311705	0.0270513	0.0205402	0.0194811	0.0239501	0.0241502	0.0254696	0.0227215	0.0277798	0.0216011	0.0255202	0.0235187	0.0250293	0.0200002	0.0193023	0.0237291	0.0270029	0.0208013	0.0233292	0.0220001	0.0222904	0.028175	0.015628	0.0236383	0.0192593	0.0224762	0.0249631	0.0275803	0.0218809	0.0247539	0.023271	0.0213899
0.0220053	0.0270996	0.027467	0.0277841	0.0284092	0.0208702	0.0248083	0.0235044	0.0210798	0.0219298	0.0243204	0.0251205	0.02886	0.0232455	0.0266509	0.0259529	0.0284931	0.023018	0.0304932	0.0280808	0.0200901	0.0195688	0.0235732	0.0242002	0.0252813	0.0228676	0.0281199	0.0228104	0.0255899	0.0237385	0.024861	0.0195214	0.0188401	0.0238484	0.0261428	0.0200227	0.0225888	0.0220099	0.0222797	0.0270855	0.0176247	0.0235721	0.0194417	0.0240176	0.0264986	0.02753	0.0234103	0.0236361	0.0237711	0.0212006
0.0227541	0.0271004	0.0270671	0.0267954	0.028401	0.0207206	0.0229669	0.0240982	0.0208297	0.0214624	0.0240104	0.0251298	0.02888	0.0242743	0.0254325	0.0247645	0.0280147	0.0228135	0.0296429	0.0283196	0.0201999	0.0196198	0.0229232	0.0239424	0.0252981	0.023097	0.0280901	0.0227194	0.0251897	0.0239788	0.0238318	0.0188611	0.0193475	0.0242368	0.0256805	0.0191926	0.0219797	0.0214498	0.0224491	0.0263033	0.0201768	0.0243647	0.0204512	0.0242469	0.025446	0.0275302	0.0233495	0.0223657	0.0239288	0.0207508
0.0234363	0.0269219	0.026718	0.0258938	0.027873	0.0204707	0.021973	0.024072	0.0208006	0.0205528	0.0237004	0.0252499	0.02891	0.025127	0.0239422	0.0237124	0.0274455	0.021716	0.0289423	0.0276692	0.0206998	0.0196197	0.0226207	0.0231348	0.0261541	0.0235947	0.0280902	0.021569	0.0245996	0.0240796	0.0229609	0.0186998	0.0207465	0.0245494	0.0259491	0.0182426	0.0220806	0.0205398	0.0225897	0.0258518	0.0214466	0.0253317	0.0206896	0.0236236	0.0225291	0.0271511	0.0215592	0.0214144	0.0228666	0.0203704
0.0235512	0.0263641	0.0263335	0.025461	0.0270834	0.0202906	0.0214821	0.0233851	0.0216212	0.0199412	0.0234903	0.025051	0.02817	0.0251714	0.0230209	0.0236689	0.026677	0.0211012	0.0282327	0.0270795	0.0213098	0.0197589	0.0226397	0.0220643	0.0270564	0.0242139	0.0270509	0.0203294	0.0238496	0.0241494	0.0228799	0.019119	0.021629	0.024205	0.0257821	0.0175413	0.0224	0.02016	0.0225212	0.0255516	0.0205798	0.0252068	0.0203393	0.0229864	0.0196668	0.0261721	0.0198695	0.020425	0.0211565	0.0204198
0.023144	0.0254555	0.0252286	0.0255092	0.0264134	0.0200206	0.0207641	0.0224555	0.0226109	0.0198797	0.0233004	0.0245015	0.02675	0.024723	0.0229198	0.0242083	0.0258468	0.0214157	0.0272935	0.0267497	0.0217099	0.0198589	0.0226002	0.0216806	0.027112	0.0249454	0.0259706	0.0198198	0.0231195	0.0243194	0.0229202	0.0194596	0.0213219	0.0233175	0.0245453	0.0174595	0.0220787	0.0206301	0.0220434	0.0251427	0.0177113	0.0242359	0.0201303	0.0226551	0.018192	0.0246628	0.0191099	0.0192949	0.0197371	0.0205499
0.0226435	0.0245052	0.0238105	0.0256102	0.0253261	0.01996	0.0194954	0.0215642	0.0230299	0.0200199	0.0228608	0.0240609	0.02542	0.0242424	0.023	0.0243113	0.0251554	0.0226539	0.0262736	0.026359	0.0216901	0.0201373	0.0226197	0.0217	0.0264051	0.0249457	0.0255103	0.0195797	0.0221995	0.0242224	0.0224812	0.0193807	0.0203725	0.0225059	0.0231048	0.0178487	0.020978	0.021	0.0211744	0.0245039	0.0155056	0.023509	0.0203903	0.022043	0.0183478	0.0230725	0.0195304	0.0186012	0.0185676	0.0203904
0.0223324	0.0236244	0.0229986	0.0252526	0.0234683	0.0199801	0.0185924	0.0211409	0.0225692	0.0197217	0.0220412	0.0238906	0.02474	0.0239119	0.0226509	0.0232156	0.0245753	0.0230209	0.0252036	0.0252485	0.0211103	0.0205775	0.0227288	0.0214717	0.0255845	0.0234085	0.0248105	0.0192198	0.0214096	0.0233282	0.021362	0.0187718	0.0196712	0.0218644	0.0220128	0.0181901	0.0197787	0.02108	0.020433	0.0236848	0.0151239	0.0235913	0.0202382	0.0214694	0.0195163	0.021802	0.0209307	0.0190169	0.0176282	0.0202102
0.0219149	0.0229736	0.0231838	0.0247229	0.0218058	0.0198408	0.0185096	0.0212688	0.0217994	0.0188933	0.0212712	0.023392	0.02439	0.0234636	0.0219813	0.0212971	0.0238078	0.0222642	0.0241737	0.0240992	0.0203602	0.0206723	0.0231276	0.021022	0.0249533	0.021111	0.0240906	0.01911	0.0207596	0.021453	0.0201718	0.0177325	0.0195401	0.0213834	0.021641	0.0175028	0.0192596	0.0209599	0.0200214	0.0226753	0.0166415	0.0238296	0.0189875	0.0218494	0.0205479	0.020682	0.0223605	0.0195481	0.0170394	0.0202498
0.020879	0.0222444	0.0235798	0.0241935	0.0210915	0.019352	0.0185599	0.0213805	0.0213494	0.017654	0.0202414	0.0222733	0.02332	0.0224268	0.0211913	0.019584	0.0227098	0.022049	0.0230536	0.0238202	0.0204099	0.0197303	0.0234688	0.0208299	0.0244434	0.019154	0.0232005	0.0193003	0.0201998	0.0192619	0.0192315	0.0165224	0.0194405	0.020973	0.0212223	0.0165425	0.0190694	0.0203498	0.0198208	0.0218039	0.0179407	0.0234367	0.0178786	0.0229779	0.0207113	0.0193723	0.0231299	0.0196013	0.0169904	0.0204599
0.0197079	0.0213955	0.0230707	0.0232075	0.020961	0.0185126	0.0184414	0.0208944	0.0208093	0.0165225	0.019441	0.0210034	0.02178	0.021048	0.0204414	0.0194874	0.0216185	0.0227457	0.0221924	0.0241404	0.0209998	0.0179549	0.0234709	0.0211488	0.0236658	0.0182036	0.02306	0.0196402	0.02006	0.017866	0.018122	0.0155815	0.0190313	0.0206225	0.0201146	0.0160408	0.0184082	0.0189597	0.019612	0.0212522	0.0181809	0.0225671	0.0174397	0.0232737	0.0194249	0.018052	0.0222594	0.0189148	0.0172404	0.020151
0.0190335	0.0201976	0.0214641	0.0211133	0.0202246	0.0178019	0.0178132	0.0198668	0.020099	0.0163788	0.0187012	0.0197932	0.02073	0.0195975	0.0194719	0.0210835	0.0207968	0.0232507	0.0216818	0.0241794	0.0208703	0.0158656	0.023153	0.0210027	0.0223984	0.0184056	0.0229702	0.0194793	0.0199298	0.0172929	0.0167023	0.0153002	0.0184721	0.0203526	0.0187749	0.0159802	0.0170576	0.0174697	0.0188445	0.0209219	0.0179715	0.0219781	0.0173295	0.0220053	0.0175458	0.0171212	0.020369	0.0176672	0.0173097	0.0192019
0.0187725	0.0187186	0.019283	0.0181947	0.0188064	0.017222	0.017163	0.0186869	0.0191189	0.0173065	0.0176418	0.0184836	0.01983	0.018436	0.0180725	0.0225173	0.0199093	0.0219116	0.0209529	0.0231583	0.0193507	0.0138633	0.0222759	0.0198668	0.0208693	0.0188787	0.0222407	0.0181087	0.0191492	0.0165653	0.0154418	0.0152205	0.017214	0.0198456	0.0174343	0.0156318	0.0155882	0.0164899	0.0179649	0.0204036	0.0181841	0.0213143	0.0168983	0.020284	0.015496	0.0166008	0.0179391	0.0159606	0.0169788	0.0178921
0.0180882	0.0171688	0.0172134	0.01589	0.0175645	0.0163437	0.0164044	0.0175268	0.018209	0.0182984	0.0160526	0.0170538	0.01859	0.0172965	0.0165125	0.0220943	0.0184543	0.0192249	0.0199742	0.0214477	0.0173307	0.0123488	0.0210775	0.0183971	0.0192691	0.0182717	0.0208912	0.016369	0.0173287	0.0154473	0.0146011	0.0145721	0.0154447	0.0188592	0.0164731	0.014653	0.0146889	0.0161699	0.0168067	0.0194556	0.0192308	0.0194895	0.0160088	0.018688	0.0133457	0.0159315	0.0160694	0.0129555	0.0164292	0.0168116
0.0164939	0.0156182	0.0151835	0.0144957	0.0169021	0.0145766	0.0149967	0.0163166	0.0173088	0.0178039	0.0140126	0.0157137	0.01651	0.0160267	0.0152318	0.0202874	0.0166654	0.0172389	0.018456	0.0193471	0.0160604	0.0115941	0.0195682	0.0171553	0.0178877	0.016193	0.0190615	0.0154097	0.0149586	0.0142855	0.0141008	0.0132235	0.0138038	0.0176208	0.0155736	0.013842	0.0140889	0.0151797	0.015248	0.0184154	0.0193361	0.0168681	0.0157003	0.0174972	0.0117244	0.0147323	0.0146593	0.0100229	0.0161597	0.0158914
0.0147232	0.0143368	0.0131845	0.0135743	0.0165022	0.0120378	0.0135363	0.0153347	0.0162086	0.0158472	0.0127312	0.0141848	0.01429	0.0149556	0.014451	0.0183865	0.0150027	0.0160457	0.0166071	0.0168269	0.0152103	0.0110655	0.0182566	0.0162445	0.0165975	0.0135026	0.0168517	0.0152699	0.0127288	0.0139003	0.013481	0.0113838	0.0126822	0.0161212	0.0142846	0.0133112	0.0133587	0.0134597	0.013727	0.017465	0.0178824	0.0144635	0.0160306	0.015994	0.010084	0.0133822	0.0129193	0.00782054	0.0158687	0.0150413
0.0131619	0.0131072	0.0114287	0.0126942	0.0156446	0.00969094	0.0121356	0.0147327	0.0149685	0.0135964	0.0122105	0.0118664	0.01255	0.013906	0.0140208	0.0167453	0.0137891	0.0149369	0.014328	0.0144277	0.0142804	0.00976148	0.0171462	0.0151061	0.0152575	0.0117004	0.0143617	0.0148591	0.0108991	0.0141376	0.012841	0.0100121	0.0121411	0.0149774	0.0131334	0.012991	0.0124985	0.0122699	0.0125347	0.0164556	0.0151385	0.0135277	0.0161194	0.0142869	0.00918786	0.0122517	0.0113894	0.00715241	0.0147859	0.0143909
0.0114734	0.0116784	0.010303	0.0120227	0.0143861	0.00832734	0.0110545	0.0143322	0.0136886	0.0120936	0.011711	0.00958664	0.01121	0.0126875	0.0133515	0.0154141	0.0127583	0.0133697	0.0121067	0.0130492	0.0131204	0.00807522	0.0158274	0.013697	0.0140665	0.0113599	0.0123013	0.0132586	0.00973453	0.0145277	0.012281	0.00955019	0.0116014	0.0142647	0.0125016	0.0125017	0.0115384	0.01201	0.0118631	0.0152767	0.0130541	0.0129754	0.0153875	0.0130385	0.0086385	0.0113514	0.00997047	0.00744541	0.0123125	0.0139406
0.00966087	0.0101579	0.0096207	0.0117011	0.0128764	0.00822588	0.0100047	0.0138827	0.0126791	0.011312	0.0105917	0.00881592	0.0109	0.0110791	0.0121821	0.0144622	0.0118066	0.0115	0.0107231	0.0129003	0.0122103	0.00666907	0.0145163	0.0123165	0.0130351	0.0113304	0.0109107	0.011459	0.00930599	0.0148289	0.0115413	0.00975024	0.011111	0.0137037	0.0121213	0.0118521	0.0105384	0.0115197	0.0110744	0.0139071	0.012836	0.0115923	0.0138566	0.0118398	0.00800332	0.0104915	0.00888962	0.00676382	0.00890996	0.0136705
0.00872354	0.00903306	0.0091857	0.0115206	0.0116538	0.00891041	0.00886377	0.0134027	0.0121998	0.0105923	0.00939042	0.00970857	0.01155	0.00952012	0.0109618	0.0143696	0.0113711	0.0100074	0.0104395	0.0132302	0.0117901	0.00648061	0.0137122	0.0110749	0.0124221	0.0111215	0.0105398	0.0104995	0.0095282	0.0148113	0.0106814	0.0100794	0.0108802	0.0133429	0.0116518	0.0110725	0.00971211	0.00943546	0.0100744	0.0127149	0.0134628	0.00985186	0.0122375	0.010707	0.00689394	0.00956735	0.00805155	0.00563388	0.00707143	0.013151
0.00913546	0.00889755	0.008849	0.0114604	0.0113397	0.00972087	0.00859602	0.0129724	0.0122503	0.00986484	0.00875041	0.0109974	0.01186	0.0086871	0.0102307	0.0144599	0.0115862	0.00880131	0.0108879	0.0131895	0.0116899	0.00719211	0.0138678	0.0104615	0.01234	0.0111496	0.0115489	0.0100497	0.00987214	0.0143546	0.00979927	0.0102595	0.0109196	0.0128538	0.0111017	0.0101624	0.00949146	0.00711066	0.00949074	0.0122107	0.013839	0.00901341	0.0112384	0.0092117	0.00523289	0.00904551	0.00709876	0.00445609	0.007207	0.0124612
0.0101917	0.00944939	0.00874805	0.0113105	0.0117468	0.0101492	0.00937237	0.012562	0.0126205	0.00958818	0.00887246	0.0112006	0.01069	0.00884758	0.0101597	0.014311	0.0121549	0.00875012	0.0114778	0.0126394	0.0122897	0.00811348	0.0142681	0.0104487	0.0122306	0.0110911	0.0134786	0.00970981	0.0100601	0.0132274	0.00923852	0.0106588	0.011179	0.0124628	0.01078	0.00959778	0.0101012	0.00627204	0.0100155	0.0124773	0.0134844	0.00977759	0.0106192	0.00776472	0.00478454	0.00899357	0.00690603	0.00430706	0.00843989	0.0117907
0.0110337	0.00993686	0.00905108	0.0113389	0.0127654	0.0103191	0.0104752	0.0123392	0.0130904	0.00973291	0.00941813	0.0106213	0.00877299	0.00989899	0.0104592	0.0139014	0.0126261	0.00981604	0.0121477	0.01234	0.0133396	0.00924277	0.0143991	0.0109766	0.0121797	0.0108923	0.0149793	0.00969027	0.0103002	0.0121155	0.00922048	0.0114581	0.0117482	0.0121117	0.0112772	0.00973862	0.0109211	0.00693414	0.0111536	0.0131169	0.0132977	0.0112864	0.0102992	0.0073569	0.0065795	0.00961443	0.00740145	0.00589569	0.00945119	0.0118091
0.0119317	0.0101384	0.00957682	0.0118058	0.0135869	0.0109769	0.0113864	0.0131121	0.0134505	0.0102673	0.00999602	0.0107082	0.008377	0.0112026	0.0110288	0.0136503	0.0131047	0.0119768	0.0127577	0.0127511	0.0147294	0.010222	0.0147665	0.0117455	0.0123768	0.0106097	0.0152301	0.0104008	0.0107003	0.0116201	0.00993923	0.0123478	0.0124977	0.0121268	0.0122061	0.0105073	0.011581	0.00744801	0.0124234	0.0134292	0.0142166	0.0126447	0.00996843	0.00773578	0.00971266	0.0108174	0.00912415	0.00763232	0.00922399	0.0129972
0.0133576	0.0107348	0.0105191	0.0130815	0.0141469	0.0125337	0.0121356	0.0151351	0.0141613	0.0115443	0.0109283	0.0122141	0.0102	0.0125121	0.011988	0.013838	0.0140097	0.0142482	0.0135265	0.0141323	0.0166491	0.0115675	0.0158022	0.012893	0.0135005	0.0113264	0.01498	0.0117311	0.0114004	0.0122724	0.0113974	0.0135365	0.0135367	0.0131367	0.0134152	0.0114169	0.0123817	0.00754913	0.0138119	0.0134293	0.015643	0.0137156	0.0100817	0.00887639	0.0125244	0.0127761	0.0123815	0.00947073	0.00958281	0.0151258
0.0150744	0.0121106	0.0119244	0.0149785	0.0152829	0.0152399	0.0137397	0.0181799	0.015893	0.0140599	0.0125067	0.0152408	0.01311	0.0142487	0.0135169	0.0148844	0.0156035	0.0160408	0.0149731	0.0164933	0.0196886	0.0137804	0.0176683	0.0147299	0.0156552	0.0138519	0.015859	0.0135117	0.0122006	0.0141462	0.0129774	0.0158432	0.0150851	0.0156158	0.0148846	0.0126752	0.0140644	0.00878147	0.015837	0.0139754	0.0174004	0.0153598	0.0116649	0.0109563	0.012961	0.0153454	0.0159214	0.0115098	0.0109248	0.0179351
0.0175663	0.0139795	0.0140292	0.0174658	0.0175878	0.0192366	0.0171723	0.0219971	0.0193453	0.017977	0.0160639	0.0188903	0.01581	0.0167648	0.0157558	0.0170316	0.0178385	0.0176907	0.0176787	0.019564	0.0243781	0.0168654	0.0198967	0.0169189	0.0184126	0.0171597	0.0176885	0.0162025	0.0135611	0.0166147	0.0146071	0.0201194	0.0174029	0.0190616	0.016354	0.0149018	0.017868	0.0115607	0.019281	0.0152019	0.0193155	0.018064	0.0146871	0.0144414	0.0122117	0.0180654	0.0187609	0.0136593	0.0135269	0.020815
0.0214463	0.0156016	0.0165613	0.0203744	0.0207669	0.0238759	0.0214815	0.0258684	0.0243763	0.0217694	0.0210229	0.0223912	0.01772	0.0196947	0.0183955	0.0192229	0.0205959	0.019488	0.0214567	0.022954	0.029868	0.0202664	0.0225046	0.0192292	0.0215418	0.020175	0.0196486	0.0197026	0.0158216	0.0189474	0.0166662	0.025379	0.0206211	0.0224355	0.0184516	0.018289	0.0235599	0.0149706	0.0231417	0.0170099	0.0224114	0.0213841	0.0182466	0.0190709	0.0124765	0.0207457	0.0205307	0.0159495	0.0164648	0.0240744
0.0261355	0.0169821	0.0191904	0.0232767	0.0229438	0.028219	0.0250877	0.0292541	0.0293647	0.0242742	0.0256348	0.0255129	0.01896	0.0220097	0.0209262	0.0207659	0.0232593	0.0223428	0.02484	0.0260834	0.0349684	0.0228748	0.0254935	0.0212113	0.0244246	0.0225221	0.0213589	0.0226815	0.0185917	0.0205716	0.0194253	0.029603	0.023942	0.0249635	0.0210502	0.0220796	0.0294477	0.0177206	0.0262378	0.018811	0.0266345	0.0242596	0.0210136	0.0227633	0.0151194	0.0229567	0.0223109	0.017772	0.0180526	0.0274947
0.0298688	0.0185797	0.0215367	0.0251734	0.0234101	0.0306057	0.0266968	0.0310044	0.0322015	0.025438	0.0278686	0.027566	0.02013	0.0233543	0.0227875	0.0214678	0.0252655	0.0254536	0.0269348	0.0284824	0.0379594	0.0242833	0.0283551	0.0228131	0.0267182	0.0240993	0.0228489	0.0239503	0.0210811	0.0218519	0.0221661	0.0314285	0.0265643	0.0266093	0.0238402	0.0249134	0.0328322	0.0204607	0.0277952	0.0203421	0.0306647	0.0258541	0.0221511	0.0243692	0.0197177	0.0246873	0.0245509	0.0193724	0.0189313	0.0302761
0.0311486	0.0207468	0.0233324	0.02567	0.0232794	0.0311007	0.0266618	0.0312309	0.0322387	0.0256602	0.0275011	0.0285882	0.02181	0.0242952	0.0239485	0.0222965	0.0266693	0.0279795	0.0278478	0.0299109	0.0380205	0.0247781	0.0307989	0.0240446	0.0284413	0.0248564	0.0244089	0.0239399	0.0224807	0.0234589	0.0239079	0.0310821	0.0282368	0.0277832	0.0264115	0.0264672	0.0326073	0.0238007	0.0283484	0.0218918	0.032773	0.0264217	0.0224508	0.0249226	0.0223958	0.0262873	0.0261103	0.0209532	0.0195421	0.0321577
0.0304	0.023187	0.0246076	0.0254118	0.0242434	0.0303834	0.0263416	0.0310608	0.0304977	0.0255211	0.0272	0.0291384	0.02379	0.025235	0.0246791	0.0235256	0.0279284	0.028899	0.0285374	0.0300595	0.0353313	0.0250392	0.0321554	0.0250946	0.029734	0.0249296	0.0256992	0.0238301	0.0235207	0.0255474	0.0247391	0.0299327	0.0290884	0.028238	0.0285229	0.02682	0.0301457	0.0266504	0.0287382	0.0234317	0.0315457	0.0268327	0.0230219	0.0250418	0.0224127	0.0279472	0.0261698	0.022036	0.0208441	0.0329494
0.0290298	0.0251015	0.0253445	0.0252886	0.0262902	0.0290444	0.0260409	0.0311583	0.0287286	0.0249422	0.0276988	0.0301367	0.02488	0.0261163	0.0251193	0.0245371	0.0295455	0.028454	0.0295072	0.0293891	0.0315913	0.0249717	0.0325101	0.026443	0.0304581	0.0252644	0.0266893	0.0242404	0.0247407	0.0273717	0.025229	0.0288423	0.0296887	0.0284573	0.0305629	0.0267503	0.0276168	0.0278801	0.0291084	0.0250722	0.028376	0.0276447	0.0242028	0.0250856	0.0209047	0.0295578	0.0255298	0.022616	0.0228039	0.0331003
0.0282419	0.0260865	0.0259158	0.0262726	0.028372	0.0277136	0.0260383	0.0317264	0.0280298	0.0242319	0.0289381	0.0316565	0.02468	0.0264296	0.0255591	0.0250289	0.0312063	0.0278425	0.0298797	0.02887	0.0286308	0.0245934	0.0322515	0.0278933	0.0302626	0.0262896	0.0276694	0.0249106	0.0258505	0.0279508	0.0262084	0.0278121	0.0301588	0.0291625	0.0325237	0.0268291	0.0260984	0.0275499	0.0293188	0.0261459	0.0254119	0.028805	0.0254914	0.0244017	0.0197815	0.0302596	0.0253301	0.0242097	0.0242021	0.0325114
0.0287528	0.0264685	0.0269217	0.0279997	0.0297156	0.0267711	0.0270434	0.0322177	0.0281604	0.0239301	0.0301982	0.032409	0.02468	0.0262909	0.0262487	0.0252092	0.0326878	0.0277984	0.0296712	0.0293512	0.0272303	0.0241322	0.032278	0.0291152	0.0297723	0.0273131	0.0282596	0.0258509	0.0265503	0.0270477	0.0270291	0.0269414	0.0307082	0.0303401	0.0340054	0.0275071	0.0255499	0.0268399	0.0297169	0.0266378	0.0249239	0.0297422	0.0257696	0.0239362	0.0202275	0.0299508	0.0258603	0.0269258	0.0247401	0.0314616
0.0298723	0.026808	0.0287992	0.0300795	0.0304178	0.0273462	0.0290298	0.0324887	0.0286005	0.0242381	0.0315974	0.0324602	0.02517	0.0263187	0.0270686	0.025698	0.034078	0.0284957	0.0293499	0.0305613	0.0270099	0.0241965	0.033154	0.0297287	0.0297287	0.0275403	0.0290893	0.0269406	0.0271405	0.0257863	0.0271501	0.0266697	0.0316175	0.0314717	0.0351754	0.0288458	0.0257605	0.0261998	0.0306642	0.0271862	0.0263798	0.0298787	0.0254901	0.0254927	0.0211662	0.02962	0.0270007	0.0297274	0.0245696	0.0308405
0.0303596	0.0271979	0.0314325	0.0318116	0.0308881	0.0292033	0.0315691	0.0327287	0.0289803	0.0250866	0.0343459	0.0325389	0.02619	0.0269055	0.0277889	0.0262471	0.0355666	0.0290687	0.0301655	0.0314808	0.0274398	0.0251902	0.0342542	0.0296114	0.0302462	0.027399	0.0301593	0.0274199	0.0281807	0.025379	0.0271199	0.0272879	0.0324677	0.0323912	0.0368524	0.0301466	0.0260905	0.0253298	0.0319727	0.0282233	0.0282517	0.0294689	0.025952	0.0282984	0.0229935	0.0302679	0.0291111	0.0319211	0.0246518	0.0310194
0.0298761	0.0275081	0.0340577	0.0333422	0.0313874	0.0314541	0.0336922	0.0329388	0.0292203	0.0263158	0.0369669	0.0336162	0.02682	0.0279042	0.0283689	0.0275239	0.0372461	0.0287047	0.0318238	0.0320308	0.0282097	0.0267187	0.0351062	0.0293309	0.0308569	0.0281999	0.0310095	0.0269895	0.0294307	0.026272	0.0273988	0.0285973	0.0334577	0.0339939	0.0396293	0.0309983	0.0262195	0.02465	0.0335619	0.0297218	0.0295437	0.0295024	0.0272834	0.0309559	0.0256323	0.0321462	0.0315109	0.0333236	0.0259135	0.0314295
0.028966	0.027946	0.0356669	0.0348625	0.0321558	0.0326283	0.0350356	0.0331787	0.0294702	0.0276365	0.0384589	0.0352659	0.02742	0.0288748	0.0292482	0.029701	0.03868	0.0273786	0.0334252	0.0327711	0.0290497	0.0279928	0.0356181	0.0293888	0.0311688	0.0294302	0.0315199	0.0265903	0.0303704	0.0277711	0.0288572	0.0294288	0.0341289	0.0365298	0.0425516	0.0313096	0.025689	0.0250201	0.0351128	0.0311821	0.0291047	0.0304054	0.0289626	0.0316947	0.0280345	0.0344264	0.0329001	0.0348833	0.0276142	0.0314602
0.0286597	0.0291311	0.0357841	0.0361143	0.0333841	0.0325313	0.035759	0.0333497	0.0295699	0.028289	0.0385008	0.0363381	0.02885	0.0297954	0.0306075	0.032441	0.0394472	0.0258865	0.0343878	0.033741	0.0295399	0.0284989	0.0358104	0.0298272	0.0312901	0.0299704	0.0312502	0.027511	0.03063	0.0288453	0.0304676	0.0296402	0.0342704	0.038619	0.0436601	0.03141	0.0252904	0.0257502	0.0363256	0.0327416	0.0267118	0.0317053	0.0297701	0.030612	0.0291295	0.0360482	0.0325396	0.0357987	0.0293532	0.0312005
0.0290755	0.0310782	0.0345166	0.0369765	0.0346949	0.0320816	0.0352638	0.0331717	0.0294298	0.028241	0.0374618	0.0366304	0.03088	0.0304969	0.0320777	0.034167	0.039206	0.0254796	0.0346997	0.0344005	0.0293401	0.0283227	0.035345	0.0305076	0.0310921	0.029091	0.0314797	0.0288506	0.0302595	0.0292203	0.0315589	0.0293012	0.0337721	0.0388055	0.0422584	0.031321	0.0260321	0.0268803	0.0366712	0.0343231	0.0234576	0.0326215	0.0293083	0.0300487	0.0281349	0.0363303	0.03176	0.0350668	0.0303611	0.0309703
0.0296361	0.0331103	0.0328594	0.0374482	0.0355575	0.0315717	0.034295	0.0328122	0.0292298	0.0277414	0.0361224	0.0359925	0.03306	0.0309092	0.0332187	0.0337142	0.0381016	0.0259769	0.034691	0.0345598	0.0289002	0.027932	0.0338698	0.0304721	0.0305935	0.0279368	0.0319896	0.0290695	0.0293194	0.028684	0.0316906	0.0286418	0.0326231	0.0373351	0.0392117	0.030613	0.0275826	0.0282003	0.0356676	0.035089	0.0225349	0.0325992	0.0282679	0.030143	0.0260555	0.0358412	0.0321803	0.0331515	0.030369	0.0308603
0.0299584	0.0342069	0.0320495	0.0377595	0.0357706	0.0309428	0.0330662	0.0324811	0.0290397	0.0276401	0.0337639	0.0348831	0.03381	0.030693	0.0334803	0.0321852	0.036692	0.0262203	0.0340235	0.0342496	0.0283002	0.0280081	0.0319898	0.0296157	0.0299339	0.0281243	0.0324298	0.0278487	0.0285098	0.0282319	0.0307918	0.0276228	0.0317121	0.0354143	0.0362194	0.0292646	0.0290414	0.0297404	0.0337607	0.0345554	0.0245927	0.0322987	0.027349	0.0302762	0.0250209	0.035121	0.03265	0.0304243	0.0295371	0.0304509
0.0300592	0.0341328	0.0325377	0.0375131	0.0352632	0.0294552	0.0314281	0.0325787	0.0287897	0.0275904	0.0305645	0.0337826	0.0334	0.0297959	0.0329312	0.0313808	0.0354601	0.0257138	0.0326957	0.0339094	0.0278901	0.0283662	0.0305956	0.0282468	0.0293237	0.0289333	0.0326101	0.0259087	0.0284201	0.0281303	0.0298215	0.0259239	0.0309522	0.0340982	0.0342854	0.0276246	0.02947	0.0311301	0.0315707	0.033237	0.0267454	0.0318667	0.0270295	0.0292089	0.0256271	0.0348503	0.0320194	0.0274143	0.0281773	0.0298711
0.0302875	0.0333939	0.0336896	0.0365371	0.034484	0.027695	0.0294187	0.0328395	0.0285498	0.0272515	0.0276934	0.0330312	0.03264	0.0286861	0.0322709	0.0319272	0.0342901	0.0250425	0.0307767	0.0333993	0.02767	0.0290253	0.0300812	0.0270442	0.028644	0.0292215	0.0320305	0.024369	0.0287301	0.0280213	0.028991	0.024313	0.0298932	0.0333162	0.0330832	0.0263729	0.0292999	0.03137	0.0296683	0.0322833	0.0266011	0.0309355	0.0266586	0.0266598	0.0265783	0.0346305	0.0301891	0.0247513	0.0273295	0.0290716
0.0307465	0.0331184	0.0347147	0.0347999	0.0334542	0.0264127	0.0276846	0.0324936	0.0285003	0.026662	0.0260511	0.0329996	0.0326	0.0277035	0.0320998	0.0324988	0.0330888	0.0251171	0.0291342	0.0330001	0.0280997	0.0294375	0.0300002	0.0267993	0.0280126	0.0284288	0.0315403	0.0234799	0.0287197	0.027623	0.0286801	0.0233811	0.0285038	0.0322797	0.0324314	0.0257212	0.0294509	0.03141	0.0283845	0.0321591	0.0248977	0.0299153	0.0256874	0.0251441	0.026292	0.0341706	0.0280292	0.0229461	0.0276219	0.027972
0.0310879	0.0343101	0.0350613	0.0329581	0.0327514	0.0260698	0.0278557	0.0316056	0.0288805	0.026091	0.0264184	0.0331195	0.0331	0.027707	0.032579	0.0323808	0.0324121	0.0261713	0.028669	0.0334309	0.0292995	0.0297462	0.0298411	0.0272069	0.0279283	0.0276733	0.0310201	0.0239207	0.0280996	0.0270914	0.0288494	0.0233695	0.0270132	0.0308222	0.0322595	0.0255398	0.0303418	0.03137	0.0279196	0.0325171	0.0240452	0.0290585	0.0243678	0.025289	0.0253615	0.0341196	0.0264393	0.0223407	0.0287326	0.0267817
0.0312779	0.0364066	0.0353455	0.0320116	0.0330163	0.0264481	0.0294716	0.0307429	0.0293304	0.0262983	0.0281269	0.0333892	0.03321	0.0288211	0.0330094	0.0322991	0.0327328	0.0282467	0.0298535	0.0343815	0.0303397	0.0306804	0.0295911	0.0279755	0.028653	0.028032	0.0314393	0.025111	0.0278503	0.0274844	0.0293089	0.0236593	0.0263207	0.0293496	0.0327667	0.0258485	0.0315219	0.0316801	0.0286439	0.0331955	0.0238042	0.0291931	0.0237301	0.026635	0.0259364	0.0346786	0.0250795	0.0224775	0.0297013	0.0261004
0.0317751	0.0388268	0.0364838	0.0325826	0.0345505	0.0272268	0.0312129	0.0309947	0.0296806	0.0270867	0.0307361	0.0337289	0.03385	0.0308974	0.0332893	0.0331952	0.0340958	0.0307173	0.0322704	0.0356814	0.03064	0.0323644	0.0295682	0.028994	0.0303585	0.0293858	0.0329586	0.0264409	0.0291113	0.0289686	0.0302082	0.0238694	0.0264787	0.0287095	0.0342138	0.0264675	0.0326517	0.0323302	0.0302811	0.0341937	0.0227813	0.0302653	0.0243724	0.0279941	0.027744	0.035808	0.0242899	0.0234121	0.0299494	0.0265984
0.0325329	0.0409084	0.0386206	0.0348852	0.0373466	0.0286349	0.0325444	0.0326381	0.0304414	0.0283854	0.0334164	0.0342778	0.03523	0.0331873	0.034078	0.0349633	0.0358243	0.0324926	0.0351595	0.036711	0.0303901	0.0349717	0.0304527	0.0305412	0.0323575	0.0308562	0.0352881	0.0276007	0.0319621	0.0310665	0.0315373	0.0243882	0.0272573	0.0297066	0.0361032	0.0275763	0.0336918	0.0339405	0.0319228	0.0356219	0.0219882	0.0315763	0.0258635	0.027958	0.029834	0.0367487	0.0243802	0.0260145	0.0295698	0.0279573
0.0336402	0.0430571	0.0412805	0.0378547	0.0402684	0.0305834	0.0339126	0.0347676	0.0319022	0.0298253	0.0357871	0.0355856	0.03734	0.0354579	0.0358264	0.0365851	0.0376632	0.0332871	0.0381798	0.0375514	0.0306798	0.0367009	0.0321988	0.0325993	0.0345566	0.0323947	0.0381281	0.0284307	0.0354918	0.0331886	0.0335465	0.0257064	0.0284666	0.0319103	0.037775	0.028896	0.0349021	0.0366006	0.0329369	0.0371419	0.0239146	0.032945	0.0275327	0.0278729	0.0317947	0.037309	0.0249303	0.0295435	0.029771	0.0296372
0.0350585	0.0455669	0.0436275	0.0403294	0.0422544	0.0328834	0.0362091	0.0366321	0.033782	0.0313348	0.0374085	0.0376035	0.03934	0.0375101	0.0383456	0.0374778	0.0397916	0.0337362	0.0408019	0.0387915	0.0318795	0.037366	0.0343289	0.0348003	0.0368572	0.0343122	0.0401888	0.0294407	0.0378309	0.0345245	0.0355371	0.0276856	0.0297863	0.0343128	0.0387178	0.0302062	0.0362822	0.0386803	0.0330508	0.0386324	0.0287242	0.0338626	0.0286017	0.0286439	0.0334564	0.0381782	0.0257103	0.0322012	0.0304825	0.0311477
0.0365596	0.0473727	0.0455029	0.0416961	0.0426114	0.034696	0.0386309	0.0371406	0.0350906	0.033174	0.0377404	0.0406424	0.04044	0.0389344	0.0407467	0.0379188	0.0418552	0.0350733	0.0427355	0.0399312	0.0333795	0.0382221	0.0359337	0.0362952	0.0387706	0.036147	0.0415494	0.0303107	0.03855	0.0349692	0.0368585	0.0295767	0.031356	0.035932	0.0390395	0.0314269	0.0375719	0.0391798	0.0328114	0.0400041	0.03356	0.0343021	0.0291101	0.0304797	0.0340812	0.0394579	0.0263504	0.0327812	0.0317128	0.0323883
0.0375867	0.0480297	0.0465524	0.041812	0.041765	0.0353005	0.0399774	0.036526	0.0351197	0.0349754	0.0368819	0.0427569	0.04129	0.0394898	0.0419991	0.0382387	0.0429664	0.0356111	0.0431312	0.0404799	0.0341599	0.0395985	0.03645	0.0366407	0.0399868	0.0368511	0.0418601	0.0312608	0.0381496	0.0349212	0.0372501	0.0303998	0.0326974	0.0361734	0.0391402	0.0322085	0.0386114	0.0378597	0.0326207	0.0406987	0.0354066	0.0348129	0.0287687	0.0322478	0.0321378	0.0404091	0.0273604	0.0319839	0.032671	0.0331495
0.037011	0.0474169	0.0459772	0.0410468	0.0406358	0.0342055	0.0395359	0.0352188	0.034529	0.0357202	0.0350529	0.0424442	0.04108	0.0389158	0.0416121	0.0387484	0.0424517	0.0343117	0.0420559	0.0397883	0.0336804	0.0412235	0.0359555	0.0360648	0.0394978	0.035617	0.0411808	0.0320702	0.0373196	0.0346827	0.0368014	0.0295735	0.033101	0.0350833	0.0389028	0.032361	0.0391	0.0365698	0.0325707	0.0403651	0.0341244	0.0353411	0.0277773	0.0322845	0.0291678	0.0402217	0.0281401	0.0318696	0.0325586	0.0327517
0.0347429	0.0456337	0.0436047	0.0391535	0.0390286	0.0318183	0.037362	0.0336301	0.0333983	0.0346566	0.0328635	0.0395999	0.03968	0.0374712	0.0395446	0.039001	0.0402846	0.031557	0.0398898	0.0379475	0.0318409	0.0405541	0.0345107	0.0347679	0.0374063	0.0335197	0.0397014	0.0317092	0.0365293	0.0339184	0.0355329	0.0271761	0.0317057	0.0329601	0.0372689	0.0313448	0.0382162	0.0354897	0.0321943	0.0387214	0.0313833	0.0350555	0.0261962	0.031154	0.0274033	0.0382848	0.0277895	0.0319823	0.0313251	0.0310738
0.0312598	0.0425127	0.0399183	0.0358108	0.0366131	0.0290483	0.0344242	0.0317825	0.0315171	0.0314029	0.0298747	0.0353914	0.03692	0.0347089	0.0362662	0.0377679	0.0368941	0.0286643	0.0363147	0.0355267	0.0288512	0.0373403	0.0320759	0.0328717	0.0341215	0.0317161	0.037302	0.0298179	0.0347486	0.0315983	0.0330945	0.024346	0.0288189	0.0301929	0.033765	0.0291081	0.0346424	0.0336394	0.0305021	0.0362052	0.0281648	0.0331768	0.0242669	0.0290081	0.0269809	0.0345676	0.0259489	0.0301853	0.0284828	0.0281853
0.0272128	0.0374034	0.0356718	0.0313259	0.0328992	0.0264981	0.0309764	0.0291284	0.0285456	0.0268452	0.0261357	0.0315103	0.03261	0.0305955	0.0323571	0.0344152	0.032374	0.0267502	0.031519	0.0324559	0.0255112	0.032826	0.0287999	0.0298077	0.0303135	0.0298614	0.0343925	0.026417	0.0316575	0.0280442	0.0302049	0.021895	0.0250603	0.0273834	0.0290876	0.0259405	0.0294415	0.0304491	0.027339	0.033029	0.0249057	0.0294921	0.0227663	0.0262986	0.0262239	0.0295791	0.0231588	0.0253684	0.0250517	0.0249955
0.022903	0.0309764	0.0304017	0.0261165	0.0278834	0.0235302	0.026988	0.0253644	0.0244552	0.0223628	0.0218958	0.0275505	0.02743	0.0256372	0.0279077	0.0295087	0.0267006	0.0246429	0.0254714	0.0286748	0.0221112	0.0280346	0.0250311	0.0256913	0.0263047	0.0265877	0.0300636	0.0220767	0.0267267	0.0239346	0.0272152	0.019665	0.0212498	0.0242473	0.0243558	0.0221516	0.0244335	0.0260291	0.023042	0.029013	0.0213579	0.0251912	0.0205446	0.0223042	0.0238884	0.0241888	0.0202789	0.0190583	0.0213018	0.0217154
0.0187407	0.0250806	0.0240957	0.0216513	0.0224835	0.0195728	0.0229375	0.0208373	0.0204554	0.0191287	0.0182048	0.0235307	0.02199	0.0210433	0.0233677	0.0244079	0.0208882	0.0220066	0.0196687	0.0241442	0.0187312	0.023702	0.0212902	0.0213012	0.0218078	0.0214802	0.0246441	0.017887	0.0211768	0.0202719	0.0236567	0.0170361	0.0176192	0.0203632	0.0204827	0.0181817	0.0210956	0.0223692	0.0189293	0.0244352	0.0177664	0.0209204	0.0174622	0.0171208	0.0206595	0.0195872	0.0177589	0.0148053	0.0178326	0.0184955
0.0151537	0.0204918	0.0175935	0.0181558	0.0175186	0.0154112	0.0192543	0.0162946	0.0167962	0.0168965	0.0151038	0.0195999	0.01729	0.0174175	0.018947	0.0198451	0.0158868	0.0186497	0.0152129	0.0192944	0.015671	0.0193109	0.0178476	0.0172584	0.0169577	0.0162321	0.0192635	0.0140975	0.0164077	0.0166814	0.0187786	0.0140062	0.0143374	0.0160821	0.0172306	0.0144401	0.0186561	0.0189493	0.0155842	0.0197038	0.014686	0.0164308	0.0133821	0.0121363	0.017747	0.0157459	0.0150388	0.0129356	0.0147435	0.0150757
0.0127252	0.0173467	0.0128623	0.0155624	0.0143505	0.012706	0.0166103	0.0125888	0.013987	0.0146577	0.0128228	0.0161686	0.01377	0.0145648	0.0151859	0.0159329	0.0124939	0.0150493	0.0122286	0.0150956	0.0133707	0.0155451	0.0149543	0.0137961	0.0126527	0.0128348	0.0151425	0.0112081	0.0133086	0.01325	0.0134384	0.0115448	0.0121746	0.0126719	0.014499	0.0114975	0.0162261	0.0156692	0.0132793	0.0156793	0.0130889	0.0123532	0.0101364	0.00830288	0.016034	0.0125848	0.0123989	0.0119748	0.0121448	0.0117053
0.0111701	0.0141084	0.0105297	0.0132812	0.0127047	0.0115722	0.0144285	0.00997185	0.0117277	0.0119286	0.011042	0.0131571	0.0105	0.0118644	0.0120247	0.0127193	0.0102154	0.0120233	0.0101464	0.0122077	0.0117205	0.0127167	0.0127596	0.0105839	0.00952093	0.0106284	0.0124217	0.00900055	0.0114889	0.0103045	0.00911245	0.00965138	0.0106927	0.0109075	0.0122366	0.00942258	0.0138868	0.0120392	0.0118654	0.0125538	0.0130657	0.00909413	0.00919204	0.00684502	0.0147838	0.0101831	0.009878	0.010487	0.0101363	0.0090037
0.00987652	0.0108178	0.00981686	0.0112695	0.0119826	0.0107929	0.0127158	0.00846679	0.0100183	0.00945081	0.00997208	0.0109047	0.00759899	0.00928938	0.00958162	0.0109141	0.00877116	0.0105443	0.00827658	0.0109591	0.0101906	0.0110888	0.0115449	0.0082434	0.00749991	0.00835488	0.0101316	0.00737202	0.00968174	0.00874295	0.00713373	0.00841427	0.0101609	0.0106884	0.010913	0.00843405	0.0121275	0.00891255	0.010954	0.0104688	0.0135182	0.00769257	0.00868489	0.00709111	0.0130469	0.00902413	0.00802961	0.00937275	0.00872502	0.00733496
0.00828828	0.00808726	0.00925263	0.00976478	0.011224	0.0093898	0.011991	0.00798122	0.00880382	0.00793458	0.00947549	0.00976765	0.00557899	0.0071472	0.00774169	0.0104796	0.0080901	0.0104591	0.00630261	0.0104495	0.00834465	0.0102358	0.0108626	0.00678234	0.00600478	0.00550339	0.00775764	0.00636347	0.00749663	0.00878573	0.00682084	0.00746045	0.0097728	0.010948	0.0105797	0.00782358	0.0106274	0.0077079	0.010164	0.00917839	0.0128948	0.00765522	0.00712706	0.00735831	0.00967661	0.00877423	0.00771602	0.00912732	0.00754467	0.00668581
0.00684843	0.00622648	0.00804018	0.00864134	0.0100062	0.00777702	0.0122576	0.00831849	0.00797226	0.00710531	0.00912933	0.00960574	0.004826	0.005646	0.00632106	0.0110079	0.00798137	0.0103828	0.00461613	0.00992498	0.00684844	0.00919823	0.0105321	0.00598161	0.00476457	0.00350553	0.00573729	0.00587073	0.00537696	0.00898884	0.00688486	0.00721395	0.00955912	0.0109321	0.0110279	0.00724992	0.00902181	0.00773212	0.0092558	0.00830666	0.0104913	0.00793588	0.0045858	0.00719998	0.00622018	0.00839912	0.00780692	0.00959575	0.00670284	0.00600533
0.00597069	0.00498921	0.00634803	0.00763598	0.00839627	0.00711761	0.0128878	0.00852534	0.00738915	0.00623689	0.00903001	0.00972901	0.004504	0.0044913	0.0052755	0.0112709	0.00778019	0.00903053	0.00341512	0.00890167	0.00598424	0.00844622	0.00989355	0.00502843	0.00375877	0.00356847	0.0042119	0.00562793	0.00406655	0.008593	0.00682441	0.00740857	0.00976037	0.0103365	0.0114692	0.00643693	0.00774384	0.00821097	0.00825011	0.00719772	0.00731635	0.00759262	0.00349263	0.0061562	0.00463922	0.00723939	0.00735969	0.00969712	0.00631711	0.00498384
0.00562804	0.00387699	0.00494807	0.00675901	0.00686381	0.00735983	0.0129616	0.00801405	0.00656895	0.0052874	0.00908493	0.00933887	0.003964	0.00375046	0.00451812	0.0101763	0.00679087	0.00673952	0.00290096	0.0077766	0.00543417	0.00810866	0.00887563	0.00369995	0.00323189	0.00452865	0.00328055	0.005602	0.00364185	0.00725413	0.00625942	0.00739251	0.00987421	0.00938115	0.0112324	0.00523188	0.00635359	0.00740759	0.00726891	0.00576018	0.00489305	0.00661443	0.00540633	0.00570009	0.00456634	0.00577747	0.00641242	0.00839586	0.00580136	0.00390362
0.00485621	0.00287821	0.00409024	0.00617543	0.00594486	0.0075711	0.0119764	0.00679491	0.0056078	0.00402914	0.00905129	0.00825655	0.003333	0.00314518	0.00389996	0.00778154	0.0053911	0.00454199	0.00277033	0.00663875	0.00497716	0.00749788	0.00750786	0.00229724	0.00308955	0.00487703	0.00257439	0.00554987	0.00339372	0.00544549	0.00502638	0.00680891	0.0094336	0.00841933	0.0100255	0.00392305	0.00486782	0.00506847	0.0062878	0.00419286	0.00398251	0.00560327	0.00804291	0.00625359	0.00463518	0.00452485	0.00506363	0.00624195	0.00478959	0.00319388
0.00343626	0.0020328	0.00360375	0.00579007	0.00548695	0.00708853	0.0101593	0.00549545	0.00456879	0.00278203	0.00854134	0.00674548	0.002728	0.00253975	0.00335088	0.00521449	0.00449237	0.00344134	0.00254968	0.0056628	0.00448716	0.00609786	0.00613159	0.0012715	0.00339446	0.00387694	0.00224707	0.00521557	0.00284862	0.00411042	0.00344459	0.00561589	0.00763897	0.00756784	0.00833332	0.00246786	0.00376081	0.0030127	0.00535387	0.00291393	0.00453849	0.00486935	0.00909952	0.00670936	0.00322907	0.00364237	0.00453588	0.00418111	0.00312738	0.00282672
0.00187548	0.00112607	0.00298201	0.00529517	0.00485595	0.00591378	0.00794879	0.00432653	0.00355278	0.00151296	0.00694781	0.00494529	0.00220399	0.00172186	0.00285766	0.00340025	0.00418572	0.0027893	0.00245938	0.00469285	0.00415908	0.00374144	0.00534672	0.00101478	0.00384763	0.00233793	0.00244879	0.00446823	0.00235695	0.00293763	0.00208355	0.0043337	0.00509965	0.00629273	0.00670239	0.00158251	0.00342753	0.00242414	0.00430974	0.002009	0.00538346	0.00426354	0.0080045	0.00654952	0.00154218	0.00284441	0.00431479	0.00330328	0.00179529	0.00210745
0.000611895	0.000287647	0.00204601	0.00453307	0.00351209	0.00488769	0.00591749	0.00323787	0.00250971	0.000340764	0.00466343	0.00383678	0.00105699	0.000816394	0.00264314	0.00225742	0.00389576	0.00209152	0.00224882	0.00382718	0.00410102	0.00191715	0.00459404	0.00127045	0.00407137	0.00145125	0.00265293	0.00345143	0.00256529	0.0019541	0.00185382	0.00320321	0.00293582	0.00465772	0.00542328	0.00153846	0.00397562	0.00362329	0.0030211	0.00136644	0.00513212	0.00336467	0.00610488	0.00521067	0.000719292	0.00191347	0.00375584	0.00304763	0.00138537	0.00111067
4.07039e-05	-3.85246e-07	0.00127866	0.00386983	0.00171261	0.00421349	0.00411465	0.00235352	0.00144088	-5.44617e-05	0.00223215	0.0036914	0.00046	0.000552544	0.00267986	0.00134383	0.00315763	0.00107673	0.00202779	0.00324834	0.00390012	0.00119906	0.00334823	0.00145404	0.0040595	0.000837309	0.00251413	0.00302809	0.00308128	0.000830024	0.00207087	0.00232647	0.00154483	0.00295019	0.00421938	0.00175158	0.00406035	0.00453695	0.00147242	0.00114037	0.00332668	0.00236591	0.00479374	0.00359208	0.000275569	0.00126586	0.0034288	0.00223761	0.00118469	0.000232619
-5.25532e-06	0.000183627	0.000751208	0.00295263	0.000318433	0.00390463	0.00238835	0.0016806	0.000614005	-2.96191e-05	0.000395859	0.00417287	0.000834102	0.00056032	0.00272314	0.000680678	0.00254668	0.000171189	0.00179194	0.00269533	0.00334327	0.000829149	0.00161736	0.00110651	0.00394875	0.000313887	0.00241601	0.00339835	0.00322064	-0.000111398	0.00166016	0.00189858	0.000669679	0.00142455	0.00291266	0.00162713	0.00327919	0.00348659	0.000244729	0.00116584	0.000996515	0.00150347	0.00371657	0.00258953	0.00016854	0.000893458	0.00294684	0.00129225	0.00104242	-9.58813e-05
0.000161995	0.000515789	0.000519722	0.00172186	1.24754e-05	0.003723	0.000829932	0.00107777	3.85239e-05	0.000254566	1.06727e-05	0.00417731	0.001151	0.000510548	0.00238594	0.000565035	0.00242022	-4.53426e-06	0.00146511	0.00205588	0.00243037	0.000457741	0.000259395	0.000536968	0.00383869	-5.17506e-05	0.00256692	0.00373604	0.00216411	-4.15615e-05	0.000687943	0.0017353	1.83372e-05	0.000429702	0.00169401	0.000907545	0.00197766	0.00138357	9.31658e-06	0.00108101	-1.49856e-05	0.000779054	0.0024341	0.00252504	0.000172862	0.000873251	0.00260485	0.00124345	0.000762065	-6.94513e-05
0.000573845	0.000572218	0.000217661	0.000453268	0.000343137	0.00304486	-4.58451e-06	0.0003171	4.05219e-05	0.000146509	0.000376861	0.00292224	0.001046	0.000233263	0.00158661	0.000325283	0.00235188	0.000185984	0.00121699	0.0010257	0.00142734	6.39285e-05	-0.000115059	0.000407565	0.0037073	-0.000165179	0.00246129	0.00339226	0.000698186	0.000759916	-7.68381e-05	0.00151672	-0.000161852	-8.96946e-05	0.000749521	0.000186367	0.000627826	3.1509e-06	0.000285514	0.000736394	7.7713e-05	0.000218584	0.00104149	0.00300892	0.000771488	0.000999332	0.00211963	0.00184054	0.000591907	0.000169901
0.000810048	0.000383069	1.05508e-06	6.01432e-07	0.000496124	0.00184516	-2.82902e-05	-8.73308e-05	0.000237763	-8.77152e-06	0.000844111	0.00129206	0.000154697	-1.01776e-06	0.000561647	-3.21204e-05	0.00181641	0.000646201	0.000828175	0.000137017	0.000659837	3.90968e-05	-5.73236e-05	0.000642238	0.00332738	8.53138e-05	0.00161879	0.00207086	6.829e-05	0.00132582	-0.000106227	0.00098782	-9.68317e-05	-5.84315e-05	0.000552664	-5.90884e-05	2.76263e-06	0.000473408	0.00042367	0.000210216	0.000621686	-3.22502e-05	9.91142e-05	0.00334809	0.00176658	0.00079652	0.00110455	0.00184122	0.000330034	0.000301021
0.000677759	0.000110218	0.000175181	0.000571169	0.000193732	0.000427816	3.16136e-05	-4.95158e-05	0.000512612	1.31298e-05	0.000681659	0.000174398	1.80409e-05	-1.32881e-07	-7.92071e-06	-1.92086e-05	0.000906397	0.00103327	0.000417347	1.00676e-05	0.00013263	0.000203904	-3.01093e-05	0.000697658	0.00249964	0.000126352	0.000428116	0.000658759	5.91556e-05	0.000884132	-5.88903e-07	0.000244928	-6.23719e-05	7.27991e-05	0.000770747	-7.1345e-06	5.55604e-05	0.00230741	0.000173792	-5.72927e-05	0.00134544	5.83659e-05	1.66604e-05	0.00290741	0.00207328	0.000458349	0.000211372	0.000777164	-2.08878e-05	0.000233423
0.00033202	2.75813e-07	0.000525242	0.00172586	0.000122346	7.66335e-06	0.000374438	1.64567e-05	0.000433336	3.84047e-05	0.000125062	2.93881e-06	0.000413803	0.000200317	7.24152e-05	0.000248963	0.000201184	0.00122779	0.000264744	0.000465045	-1.36814e-05	0.000178779	-8.10641e-06	0.000459246	0.00151387	4.05652e-05	2.0004e-05	3.4271e-05	0.000426639	0.000109796	6.58354e-05	2.22231e-06	-2.10589e-05	-1.04309e-05	0.000922284	4.26041e-05	0.000635657	0.00401432	4.02015e-05	-9.39057e-06	0.00195274	0.000754449	6.02905e-05	0.00136408	0.00151747	6.07094e-05	-1.7686e-05	1.95696e-05	-3.48318e-06	6.66888e-05
3.20721e-05	-1.14403e-05	0.0007003	0.00264271	0.000860249	0.000482693	0.00101565	-1.54469e-06	2.39256e-05	0.000235558	1.02545e-05	4.00175e-05	0.001036	0.000671044	0.000605432	0.00136712	-6.84873e-05	0.00105413	0.000398378	0.00131081	0.00017914	-2.63823e-05	0.000145867	1.24135e-05	0.000566546	4.95227e-07	5.2886e-06	1.63289e-06	0.000295412	-2.18899e-06	-7.40317e-07	9.80089e-05	6.38356e-06	-2.04257e-06	0.000754797	0.000203534	0.001371	0.0050961	0.000111002	4.58902e-06	0.00258254	0.00189213	0.000491995	0.000181896	0.000501464	2.29391e-06	0.000230094	6.60456e-05	0.000614833	4.96655e-08
8.83967e-05	7.28785e-05	0.000270871	0.00280695	0.00173751	0.00164313	0.00185304	3.47955e-05	0.000166923	0.000357257	0.000496787	3.64937e-05	0.001422	0.000930701	0.0012073	0.00276056	-4.63766e-05	0.000445342	0.000267356	0.00178126	0.000941515	-2.23079e-06	0.000702891	-4.07886e-05	3.35351e-05	9.9911e-05	-1.21196e-07	0.000498821	-1.92397e-05	0.000686765	-1.07418e-05	0.000687638	0.000312286	0.000356543	0.000170492	0.00049553	0.00186952	0.00504486	0.000400294	0.00020859	0.00285807	0.00250262	0.00107203	1.02232e-05	3.28089e-07	0.000410357	0.00150162	0.000881639	0.00187518	-5.8075e-06
0.000607882	0.000522379	1.68747e-05	0.00231329	0.0015977	0.00276814	0.00275521	0.000589038	0.000956433	0.000943978	0.00116915	0.000128196	0.001316	0.000623298	0.00120047	0.0043586	-2.02484e-05	-1.19695e-05	1.69148e-05	0.0018189	0.00147888	0.000344553	0.00138427	-4.86133e-07	-3.60181e-06	0.000675402	0.000199754	0.00154394	-5.39864e-06	0.0020953	0.000167158	0.00141146	0.000830909	0.00142914	-2.34916e-05	0.000923241	0.00210441	0.00413778	0.000905625	0.000947674	0.00274921	0.00222975	0.00160441	0.000761395	0.00102014	0.00153675	0.00291754	0.00178306	0.00248022	9.71021e-05
0.00139297	0.00124655	0.000694834	0.00176046	0.000558228	0.00335553	0.00349568	0.00166395	0.00201601	0.00162196	0.00155388	0.000240165	0.001538	0.000113507	0.00068894	0.00556919	-1.06631e-05	0.000303314	1.49536e-05	0.00165975	0.00151303	0.00159593	0.00197894	0.000187335	1.98316e-05	0.00156855	0.00113011	0.00281591	1.96778e-05	0.00317396	0.00107314	0.00203094	0.00162352	0.00261755	1.33518e-05	0.00127225	0.00232114	0.00327084	0.00180161	0.00220081	0.00282074	0.00126636	0.00237132	0.0020195	0.00325049	0.00286821	0.00396334	0.00175401	0.00226497	0.000443565
0.00202464	0.00201157	0.00177308	0.00149147	-1.7895e-06	0.00389354	0.00434706	0.00235967	0.00262927	0.00213385	0.00119384	0.000495301	0.001688	8.30985e-05	0.000119293	0.00569097	-1.00315e-05	0.00167677	0.000519153	0.00143364	0.00144701	0.0034729	0.00248997	0.000630318	2.99674e-05	0.00238475	0.0025871	0.00374125	0.000313986	0.00365924	0.00229835	0.00231404	0.00273696	0.0033549	0.000494194	0.00137394	0.00233493	0.00311222	0.003025	0.00348418	0.00293678	0.00034199	0.00307911	0.00265999	0.00492257	0.00324133	0.0045331	0.00105225	0.0018256	0.000767611
0.00213479	0.002266	0.0023235	0.00162061	0.000500153	0.0042713	0.00525195	0.00235072	0.00269612	0.00226494	0.000492164	0.000811801	0.001976	0.000696948	6.55968e-05	0.00518395	3.72248e-06	0.00333418	0.00126328	0.00120895	0.00154194	0.00545523	0.00314391	0.000759788	3.26869e-05	0.00282735	0.00311991	0.00366973	0.000580266	0.00335215	0.00269311	0.00185966	0.00381749	0.00363906	0.00164924	0.00135774	0.00230011	0.00482152	0.00397852	0.00416848	0.00331071	8.46813e-05	0.00425639	0.00300624	0.00435251	0.00239397	0.00478433	0.000184061	0.00191404	0.00118425
0.00187926	0.00202459	0.00204651	0.00194661	0.00137007	0.00429	0.00615991	0.00184965	0.00290645	0.00225056	0.000428769	0.0014978	0.001751	0.00123678	0.000938021	0.00488443	0.000176851	0.00461475	0.00113554	0.00140368	0.00177693	0.00698154	0.00397484	0.000913583	0.000132468	0.00300714	0.00288929	0.00322274	0.000658301	0.00283182	0.00213732	0.000858128	0.00454974	0.00365716	0.0029711	0.00171266	0.00242722	0.00709335	0.00429141	0.00397465	0.00364434	0.000477361	0.00528539	0.00288467	0.00198016	0.00125959	0.00584655	0.000901583	0.00250821	0.00164928
0.00170143	0.00191892	0.00212087	0.00198248	0.00211507	0.00442948	0.00710596	0.00123063	0.00346997	0.00276276	0.00115944	0.0024158	0.001021	0.00139849	0.00258897	0.00502786	0.000632873	0.00558676	0.000508413	0.00216907	0.00182795	0.00794599	0.00500625	0.00115077	0.000508443	0.00240476	0.00252419	0.00299995	0.000932258	0.00260358	0.0013158	0.000347549	0.00469001	0.00407018	0.00432261	0.00216181	0.00257332	0.00781892	0.00433457	0.00331552	0.00374941	0.00143911	0.00571864	0.00281803	0.000242718	0.000901126	0.00712049	0.00377572	0.00291741	0.00197761
0.00184609	0.00209808	0.00301103	0.00179111	0.00268825	0.00459923	0.00793769	0.00116764	0.00439807	0.00356612	0.0026258	0.00294607	0.000574999	0.00154627	0.00427351	0.00546595	0.00107815	0.00661042	2.99582e-05	0.00299385	0.0021968	0.00872312	0.00595096	0.00199264	0.000811449	0.00148056	0.00253882	0.00308323	0.00145238	0.00262117	0.00161578	0.00131255	0.00469907	0.00521298	0.00527543	0.00241845	0.00274304	0.00657047	0.00463432	0.00288009	0.00354542	0.00231235	0.00582621	0.00308918	0.000146274	0.00152058	0.00790013	0.00694176	0.00294362	0.0021
0.00212933	0.00261002	0.00403315	0.00165816	0.00349871	0.00500175	0.00856676	0.00171177	0.00524887	0.00451208	0.00401642	0.00312083	0.000755704	0.00219592	0.00527895	0.0061468	0.00152681	0.0069794	0.000105304	0.00340983	0.00294675	0.00961777	0.00627851	0.00327487	0.00123027	0.00102637	0.00308062	0.00343214	0.00206531	0.0028674	0.00268439	0.00340523	0.00467107	0.00667684	0.0057044	0.00255752	0.00269784	0.00400059	0.00550034	0.0030268	0.00314433	0.00303131	0.00533166	0.00427486	0.00130794	0.0022809	0.00755134	0.00857283	0.00279721	0.00195323
0.00252431	0.00299434	0.00427057	0.00179956	0.00400267	0.00530967	0.00893549	0.00299293	0.00594894	0.00528784	0.00464762	0.00313981	0.00193101	0.003395	0.00548902	0.00732128	0.00173942	0.00690128	0.00060864	0.00295829	0.00336192	0.0102773	0.00620799	0.00424022	0.00171497	0.00155367	0.00332481	0.00353103	0.00237395	0.00304141	0.00311286	0.00524002	0.00466666	0.00777755	0.00561818	0.00282579	0.00266434	0.00302108	0.00626125	0.00367299	0.00282275	0.00381321	0.0054247	0.00552847	0.00254915	0.00262274	0.00559516	0.00806744	0.00313256	0.00196178
0.00310091	0.00316469	0.00372783	0.00219718	0.00405092	0.00505806	0.00935221	0.00418778	0.00673984	0.00584443	0.0045736	0.00338906	0.00337301	0.0045104	0.00542891	0.00864494	0.00163455	0.00713081	0.00106183	0.00234027	0.00335306	0.0101427	0.00601557	0.00477077	0.0022433	0.00304533	0.00377861	0.00359318	0.00203165	0.00350633	0.00281886	0.00578914	0.00505053	0.00816845	0.00506348	0.00344016	0.00302174	0.00426742	0.00642475	0.00438375	0.00208162	0.00466829	0.00591009	0.00605487	0.00295961	0.00260426	0.00418388	0.00681533	0.00396297	0.00226436
0.00382876	0.00309587	0.00329753	0.0023092	0.00424049	0.00479765	0.00970939	0.00453422	0.00732649	0.00631605	0.00380031	0.00383167	0.004392	0.00537388	0.00584786	0.00931584	0.00146818	0.00768662	0.00118961	0.00183055	0.00306607	0.00972231	0.00614953	0.00468817	0.0025393	0.0040476	0.0044016	0.00385002	0.00146884	0.00422277	0.00219567	0.00515013	0.00577391	0.00796234	0.00433447	0.00389575	0.00347251	0.0063314	0.00595523	0.00476773	0.00133632	0.00478359	0.00645512	0.00586079	0.0029718	0.00237055	0.00491683	0.005792	0.00465262	0.00265733
0.00432745	0.00289774	0.00314318	0.00211822	0.00481597	0.00468172	0.0101183	0.00416556	0.00756197	0.00724195	0.00290688	0.00434648	0.004569	0.00601192	0.00678907	0.00927892	0.00141937	0.00822521	0.000583589	0.00165718	0.0031619	0.00937249	0.00650872	0.00444561	0.00242406	0.00407543	0.00472297	0.00385111	0.00146411	0.00521735	0.00237809	0.00408821	0.00654948	0.00742895	0.00381424	0.00432366	0.00366095	0.00775816	0.00528701	0.00488078	0.0015851	0.00397028	0.00691232	0.00541799	0.00334602	0.00198857	0.00735915	0.00464945	0.0045516	0.00302643
0.00443095	0.00296455	0.00331928	0.0019599	0.00552099	0.0051138	0.0103887	0.00344676	0.0074398	0.00893083	0.00288431	0.00497817	0.00462	0.00651103	0.0080527	0.00894279	0.00167175	0.00811884	4.18338e-05	0.00199443	0.00357281	0.00943786	0.00690261	0.0040322	0.00232426	0.00372391	0.00436838	0.00423356	0.00188847	0.00631686	0.00325843	0.00338286	0.00670345	0.00681754	0.00371474	0.00481864	0.00359201	0.00801699	0.00493482	0.00491239	0.00390209	0.0033879	0.00696921	0.00544862	0.00343072	0.00182392	0.00958842	0.00366361	0.00379648	0.0033235
0.00444166	0.00345993	0.00376212	0.00231633	0.00539918	0.00611855	0.0107777	0.00314712	0.00744047	0.0109039	0.00396474	0.00570199	0.00502	0.00718301	0.00941186	0.00911132	0.00213112	0.00821372	0.000226702	0.00246294	0.00416372	0.00954766	0.00738124	0.00360913	0.00238216	0.00367095	0.00383911	0.0053041	0.00292378	0.0070354	0.00399388	0.00344805	0.00619646	0.00639093	0.0039209	0.00515232	0.00382315	0.00787498	0.00499642	0.00523333	0.0063194	0.00386891	0.00722798	0.00537127	0.00370045	0.00218999	0.00975181	0.00397036	0.00348987	0.00365834
0.00459696	0.00439875	0.00465737	0.00342799	0.00458331	0.00720787	0.0114665	0.00347138	0.00821043	0.0124962	0.00606077	0.00647083	0.00627801	0.00791568	0.0104287	0.00991595	0.00279788	0.00914493	0.00154314	0.00340012	0.00519456	0.00984478	0.00787128	0.00377508	0.0031185	0.00461718	0.00454303	0.00697742	0.00429777	0.00755449	0.00464096	0.00423957	0.00587901	0.00680256	0.00427441	0.00524766	0.00481987	0.00794705	0.00560361	0.00594624	0.00698122	0.00521806	0.00803354	0.00591138	0.00466848	0.00295852	0.00932315	0.00616354	0.00445058	0.00415899
0.00499521	0.00559266	0.00621294	0.00480621	0.00430179	0.00807054	0.0122758	0.00435504	0.00963875	0.0130491	0.00825114	0.00735446	0.00813701	0.00876799	0.0109393	0.0113541	0.00382755	0.0101141	0.00335773	0.00439944	0.00657648	0.0108406	0.00835714	0.00491704	0.00458833	0.00606484	0.00650333	0.0087078	0.00552879	0.00784641	0.00528445	0.00564251	0.00639962	0.00795362	0.00482237	0.00551734	0.00596444	0.00848323	0.00672689	0.00699931	0.00623856	0.00623779	0.00965918	0.00698856	0.00704208	0.00380534	0.0102006	0.00847914	0.00629514	0.00487741
0.0059226	0.0074699	0.00816089	0.00633783	0.00542212	0.00887036	0.013464	0.00586964	0.0110916	0.0132591	0.00991093	0.0083868	0.01026	0.0102596	0.0114186	0.0130345	0.00519968	0.0113127	0.00483108	0.00577294	0.00789258	0.0122781	0.00892683	0.0070003	0.00667662	0.00818441	0.00884042	0.0094184	0.00687173	0.00863996	0.00681773	0.00733597	0.00765008	0.00953187	0.00582056	0.00656176	0.00671299	0.00982634	0.00845104	0.00848096	0.0065807	0.0071707	0.0119148	0.00817163	0.0107993	0.00496954	0.0117306	0.00921029	0.00800133	0.00617539
0.00782457	0.00977193	0.00998425	0.00785776	0.00784501	0.00990132	0.0149534	0.00784837	0.0123414	0.0138175	0.0112884	0.00986937	0.01333	0.0125952	0.0129363	0.0141375	0.00691383	0.0127204	0.00628302	0.00752125	0.00876172	0.0139769	0.0100025	0.00952023	0.00898365	0.0106673	0.0105188	0.0101209	0.00827524	0.0102382	0.00928959	0.00937617	0.00927367	0.0110885	0.00731203	0.00836009	0.00739046	0.0114003	0.0100523	0.0103985	0.0093687	0.00872904	0.0140532	0.00954704	0.0137233	0.00679547	0.0129503	0.00900008	0.00928541	0.00797969
0.0102317	0.0118399	0.0112595	0.00948784	0.0104791	0.0113149	0.0163145	0.0101063	0.0135816	0.0148656	0.0121191	0.0118641	0.01668	0.0155039	0.0158844	0.0143406	0.00889376	0.014887	0.00763886	0.00940953	0.00951466	0.0156867	0.0116	0.0120377	0.0110084	0.0129012	0.0124285	0.0117917	0.0107018	0.0123552	0.011896	0.0117546	0.0107762	0.0123009	0.00904381	0.0103242	0.0085445	0.0126803	0.0114928	0.0128066	0.0119452	0.0105781	0.0151312	0.0107764	0.015277	0.0089584	0.0134101	0.00980701	0.0102827	0.0100165
0.0121396	0.0130858	0.0123487	0.0113205	0.0124331	0.0132341	0.0173357	0.0123877	0.015042	0.0166045	0.0125094	0.0141741	0.01974	0.0180291	0.0191352	0.0138712	0.0110516	0.0170402	0.00932687	0.0114221	0.0108594	0.0175268	0.0134999	0.0144489	0.0128796	0.0145968	0.0148083	0.0143522	0.0136115	0.0150041	0.0138476	0.014175	0.0121563	0.0134119	0.010555	0.0120753	0.0103129	0.0141204	0.0129528	0.0152186	0.0138236	0.0121546	0.0154403	0.0127595	0.0158892	0.0106777	0.0138405	0.0125744	0.0115226	0.0120069
0.0126396	0.0132407	0.0133476	0.0129525	0.0135959	0.0149651	0.0184245	0.0141314	0.016822	0.0179263	0.0132286	0.0160959	0.02119	0.0191372	0.021048	0.0141177	0.0130348	0.0180081	0.011044	0.0128013	0.0129092	0.0191203	0.0150324	0.0164618	0.0145012	0.0158182	0.016729	0.0170616	0.0154406	0.0172088	0.014719	0.0162462	0.013656	0.0142836	0.0118256	0.0134169	0.0121227	0.0161106	0.0143134	0.0168438	0.0150958	0.0127606	0.0157213	0.014736	0.0159503	0.011539	0.0153208	0.0156173	0.0125416	0.0136076
0.01252	0.0131302	0.014155	0.0140258	0.0144068	0.0163859	0.0198827	0.0152937	0.0184218	0.0188973	0.0145976	0.0170781	0.02081	0.0191614	0.0214002	0.0151753	0.014411	0.017693	0.0127141	0.0136206	0.0150192	0.0199264	0.0162437	0.017646	0.0157932	0.0174437	0.0174	0.018671	0.0159199	0.0184752	0.0153689	0.0175474	0.0151859	0.0150241	0.0130856	0.0140187	0.0137125	0.0188006	0.0155345	0.017439	0.01683	0.0127199	0.0167632	0.0163059	0.015811	0.0120391	0.0172709	0.0171465	0.0131315	0.0148481
0.0130815	0.0133572	0.0146737	0.0144983	0.0151169	0.0176462	0.0216729	0.0164817	0.0199921	0.0196772	0.0165373	0.0176684	0.01989	0.0189203	0.0211404	0.0165056	0.0150567	0.0173494	0.0143747	0.0140006	0.0170592	0.0201382	0.017373	0.0180887	0.0167747	0.0192732	0.0166008	0.0198309	0.0157902	0.01872	0.0162484	0.0188467	0.016736	0.0157925	0.0142361	0.0144877	0.0153629	0.0211004	0.0164048	0.017301	0.01874	0.0129729	0.0187044	0.0180666	0.0151816	0.012868	0.0193509	0.0169829	0.0139424	0.0159479
0.0148806	0.0142129	0.0152471	0.0148469	0.0158567	0.0189845	0.0227461	0.0183363	0.0221028	0.0208048	0.0181878	0.018467	0.01927	0.019375	0.0211895	0.0173273	0.0152871	0.0183905	0.0155961	0.0147916	0.0196389	0.0207319	0.0189095	0.018348	0.0176442	0.0209749	0.0156505	0.0212412	0.0166809	0.018748	0.0172084	0.0208645	0.0181659	0.0170563	0.0152461	0.0158939	0.0174639	0.0230004	0.0179683	0.017368	0.0204659	0.0142597	0.021085	0.0199919	0.0150288	0.0145663	0.0212907	0.016391	0.015334	0.0176361
0.0180977	0.0159177	0.016432	0.0159405	0.0166252	0.0215991	0.0235943	0.0212787	0.0249743	0.0232499	0.0197271	0.0201339	0.01929	0.0207994	0.0217284	0.0182051	0.0160282	0.0206829	0.0166756	0.0165725	0.0233983	0.0225795	0.0212836	0.0191534	0.0189005	0.0225615	0.0155095	0.0231418	0.0185713	0.0197487	0.0181182	0.0240514	0.0200833	0.0193758	0.0165535	0.0186795	0.0203256	0.0251806	0.0213875	0.0182232	0.0238809	0.0171452	0.0236554	0.0226061	0.0163338	0.0172644	0.0231211	0.0171712	0.0174755	0.0209427
0.0233295	0.0185119	0.0182987	0.0187299	0.018289	0.026322	0.0258251	0.0256697	0.029296	0.0271144	0.0229041	0.0231398	0.01984	0.0231835	0.0232162	0.0204985	0.0183616	0.0245445	0.0182819	0.019144	0.0290076	0.0264141	0.0248851	0.0212954	0.0209836	0.0254243	0.0172878	0.0262229	0.0212319	0.0227249	0.0196362	0.0288574	0.023588	0.0231731	0.0191372	0.022945	0.0245684	0.0284209	0.0268982	0.0199082	0.0299519	0.0210997	0.0267076	0.0257559	0.0193885	0.0210525	0.0262818	0.020269	0.020358	0.0265685
0.0313383	0.0224242	0.02122	0.0236788	0.0220086	0.0334846	0.0307226	0.0316797	0.0351982	0.0332471	0.0284206	0.027905	0.02149	0.0268851	0.0265126	0.0247908	0.0227047	0.0296762	0.0217739	0.0231859	0.036497	0.0321313	0.0305037	0.0252266	0.0246921	0.0306725	0.0220056	0.0312149	0.0251029	0.0280018	0.0231722	0.0358322	0.0294616	0.0286414	0.023969	0.0287299	0.0307215	0.0334413	0.0337538	0.0227316	0.0385129	0.0261348	0.0313215	0.0303423	0.0242737	0.0260901	0.0312625	0.0257982	0.024652	0.0347645
0.041496	0.0274582	0.0256751	0.0303111	0.0279986	0.042799	0.0380535	0.0394292	0.0429406	0.0411624	0.0362476	0.0342909	0.02536	0.0322543	0.0319892	0.0310646	0.028613	0.0367651	0.027487	0.0288985	0.0456064	0.039211	0.0377754	0.0306896	0.0304796	0.0376196	0.0291842	0.0387067	0.0304938	0.0348749	0.0291282	0.0451873	0.0374569	0.0349654	0.0305932	0.0365135	0.0385237	0.0397515	0.0408931	0.0268239	0.0474856	0.0323215	0.0379664	0.0366604	0.0303802	0.0326872	0.037543	0.0329519	0.0307061	0.044762
0.0521803	0.0334345	0.0320477	0.0380783	0.0360224	0.0532382	0.0466213	0.0488234	0.0524918	0.0499817	0.0456662	0.0420682	0.03217	0.0398926	0.0389278	0.0384724	0.0355477	0.04542	0.0344648	0.0367706	0.0556664	0.0477923	0.0462322	0.0373851	0.0381016	0.0456157	0.0371543	0.0481572	0.0372843	0.0420772	0.0373253	0.0563255	0.0465359	0.0420909	0.0385501	0.0463793	0.0473643	0.0472017	0.0482126	0.0325454	0.0556991	0.0401274	0.0469193	0.0448446	0.0378174	0.040965	0.0450836	0.0409505	0.0383882	0.0558314
0.0614145	0.039773	0.0395038	0.0456906	0.0445322	0.0630719	0.0551135	0.0582665	0.0621608	0.0584139	0.0554168	0.0503879	0.04089	0.0491766	0.0458882	0.0460334	0.042796	0.0541419	0.0414854	0.0456808	0.0650268	0.0570695	0.0545553	0.044683	0.0464405	0.0533794	0.0444149	0.0572563	0.0444044	0.0484414	0.0466545	0.0670184	0.0553578	0.0495879	0.0469298	0.0565406	0.0559732	0.0549217	0.0557806	0.0397088	0.0626016	0.0486771	0.0564088	0.0537502	0.0456469	0.049765	0.0536038	0.0487916	0.046388	0.066523
0.0687408	0.0462521	0.0473425	0.0527244	0.0527455	0.0710593	0.0626492	0.0665176	0.0702679	0.0659275	0.06374	0.0582106	0.04948	0.0584914	0.0526687	0.052738	0.0501271	0.062208	0.0482963	0.0542299	0.0730874	0.0662254	0.0618921	0.0521829	0.0542267	0.0608035	0.0510653	0.0646848	0.0515543	0.0547988	0.0554166	0.075385	0.0629516	0.057447	0.0548827	0.0654557	0.0635912	0.0621314	0.0637999	0.0476173	0.0686066	0.0566328	0.0650256	0.0614862	0.0534869	0.0579271	0.0622135	0.0565227	0.0540265	0.0754271
0.0740158	0.0531199	0.0546771	0.0590779	0.059881	0.0762771	0.0688751	0.072283	0.0756749	0.0723911	0.0689944	0.064555	0.05608	0.0661631	0.0590892	0.0580219	0.0571309	0.0688664	0.0550166	0.0617284	0.0792381	0.0738099	0.0680884	0.0596446	0.0607941	0.0677604	0.0576052	0.0700635	0.0584342	0.0620834	0.0624897	0.0804417	0.0692746	0.0650324	0.0618573	0.0726209	0.0697688	0.067801	0.071305	0.0553696	0.0749024	0.0633969	0.0717317	0.0674959	0.0615571	0.0644	0.0691923	0.0639354	0.0609555	0.0816318
0.0775873	0.0601897	0.0613633	0.0648211	0.0657264	0.0797508	0.0737702	0.0757245	0.0789833	0.0775659	0.0718568	0.0693686	0.06088	0.0715257	0.0654096	0.0631113	0.0636269	0.0740943	0.0615187	0.0678967	0.083219	0.0793735	0.0731845	0.0661707	0.0662899	0.0733754	0.0642155	0.0740928	0.0653642	0.0696252	0.0678021	0.083245	0.074647	0.0713641	0.0671634	0.0782754	0.0743957	0.0716408	0.0772352	0.0624741	0.0810986	0.0689332	0.0767996	0.0715336	0.0687708	0.0696019	0.0734414	0.0703333	0.0675749	0.085126
0.0800625	0.0671418	0.0676401	0.0700241	0.0707194	0.0826811	0.0780018	0.0779579	0.0816536	0.0810112	0.0742359	0.07334	0.06514	0.0751321	0.0712304	0.0685391	0.0692348	0.078109	0.0667533	0.0726249	0.0849596	0.0838686	0.0772793	0.0714264	0.0710328	0.07735	0.0694866	0.077683	0.0721842	0.0762027	0.0723424	0.0856543	0.0791587	0.0764521	0.0711964	0.0823996	0.0773344	0.0750809	0.0809154	0.0686884	0.0860655	0.0738612	0.0812487	0.0749153	0.0745559	0.0740226	0.0762714	0.0744249	0.0738738	0.0867181
0.0823915	0.0733385	0.0734955	0.0744891	0.0750724	0.0857606	0.0821123	0.0802559	0.0849744	0.083154	0.0783435	0.0770607	0.07031	0.0784519	0.0766913	0.0748472	0.0740524	0.0818892	0.0711061	0.0760033	0.0854898	0.0879226	0.080693	0.0758804	0.0756246	0.0799509	0.0737072	0.0818935	0.078934	0.0816001	0.0774617	0.0888329	0.0833995	0.0810056	0.0750564	0.0853029	0.0801652	0.0794311	0.0833291	0.0743715	0.0892365	0.0783788	0.0853582	0.0788178	0.0781716	0.0783528	0.0797016	0.0766015	0.0796527	0.0878981
0.0849506	0.0779576	0.0783932	0.0778448	0.0786768	0.0887119	0.0859345	0.0828357	0.0885339	0.0851631	0.0830438	0.0802324	0.07565	0.0817624	0.0813033	0.080751	0.0778717	0.0856	0.0747681	0.0781721	0.0866094	0.0910511	0.0834165	0.0793544	0.0794108	0.0817041	0.0773775	0.0864032	0.084773	0.0860156	0.0820629	0.0918847	0.0870713	0.0850407	0.0787372	0.0872645	0.083727	0.084201	0.0856084	0.0792862	0.0905139	0.082084	0.0889561	0.0827182	0.0807621	0.0822542	0.0831513	0.0784395	0.0846597	0.0891479
0.0871275	0.0811368	0.0814657	0.0801914	0.0806656	0.0907158	0.0887908	0.0847433	0.0911717	0.0875824	0.0863273	0.0825948	0.08	0.0845483	0.0842168	0.0846801	0.0803861	0.0888171	0.0777914	0.0795413	0.0886492	0.0927334	0.0854918	0.0823082	0.0818309	0.0837624	0.0805481	0.0898516	0.0885915	0.089426	0.085865	0.09306	0.0898448	0.0880532	0.082031	0.0892744	0.0881164	0.0878305	0.0879499	0.0830539	0.0905982	0.0843847	0.091213	0.0863681	0.0841406	0.0846377	0.0855205	0.0813246	0.0879348	0.0904185
0.0878603	0.0825369	0.0823799	0.0809502	0.0805541	0.0913701	0.0898793	0.0847854	0.0915891	0.0896553	0.086412	0.084167	0.08169	0.0856593	0.0849803	0.0861093	0.0809042	0.0896314	0.0794974	0.0803708	0.0904495	0.0927933	0.0861205	0.0838956	0.0823316	0.085241	0.0824994	0.0906595	0.0897297	0.090044	0.0878883	0.0917546	0.09076	0.0888926	0.0832198	0.0908768	0.0910518	0.0891302	0.0892571	0.0851932	0.0887561	0.0843855	0.0918693	0.0883465	0.0867449	0.0847416	0.0858098	0.0844883	0.088829	0.0905811
0.0870011	0.0822461	0.0815982	0.0801082	0.0790284	0.0905944	0.089067	0.0828947	0.0901678	0.0900524	0.0836248	0.0847602	0.08037	0.0846595	0.0838928	0.085047	0.0794287	0.0884606	0.0789652	0.0808203	0.0906402	0.0921682	0.0853077	0.0840428	0.0814877	0.0854852	0.0817612	0.0892087	0.0879882	0.0882358	0.0878016	0.0893354	0.0898841	0.0873401	0.0820772	0.0910719	0.0907576	0.08936	0.0888657	0.0854933	0.0860965	0.0826497	0.090716	0.0878748	0.0871434	0.0829341	0.0848695	0.0851045	0.087294	0.0888941
0.0852649	0.0805228	0.0796812	0.0779837	0.0770889	0.0885377	0.0869513	0.0801761	0.088278	0.0878695	0.0805238	0.0839039	0.07764	0.082632	0.0820037	0.0826401	0.0769435	0.086144	0.0767798	0.0806692	0.0891407	0.0904858	0.0835512	0.0827796	0.0799606	0.0839613	0.0796118	0.0874289	0.0843375	0.0854186	0.0861938	0.0873836	0.0879162	0.0841885	0.0795408	0.0895069	0.0885859	0.0887797	0.087141	0.0840021	0.0843406	0.0801192	0.0882744	0.085501	0.0839925	0.0803547	0.0836794	0.0824684	0.0841025	0.0858259
0.0834835	0.0779951	0.0771985	0.0752054	0.0752091	0.0858683	0.0842528	0.0778819	0.0868185	0.0847702	0.0788814	0.0819959	0.07513	0.0807401	0.0796742	0.0798009	0.0743527	0.0839233	0.0737211	0.0794376	0.0874006	0.0881279	0.081542	0.0802046	0.0780429	0.0810396	0.0771418	0.0860189	0.0802676	0.0825571	0.0833548	0.0861825	0.0853871	0.0807561	0.0763915	0.0866796	0.0861168	0.0871396	0.0847727	0.0811377	0.0844137	0.0779122	0.0854242	0.0822718	0.0793335	0.0778044	0.0821292	0.0782311	0.0807824	0.082216
0.0819022	0.0755921	0.0745804	0.0724141	0.072772	0.0834665	0.0813419	0.0762483	0.0855683	0.0820078	0.0784303	0.0797059	0.07381	0.079019	0.077154	0.0767214	0.0717823	0.0812578	0.0708786	0.0770267	0.0860605	0.0860637	0.0792938	0.0771746	0.0755764	0.0780268	0.0747417	0.084158	0.0769085	0.0800551	0.0810929	0.0847637	0.0826474	0.0780978	0.0734797	0.0833402	0.0843272	0.0849295	0.0823519	0.0777081	0.0850991	0.0762415	0.0826148	0.0794339	0.075589	0.0752243	0.0800389	0.0747232	0.0774021	0.0791346
0.0802554	0.0739084	0.0723535	0.0699619	0.0697937	0.081745	0.079199	0.0749186	0.0838574	0.0800358	0.0780611	0.0778347	0.07316	0.0774892	0.0752228	0.0735321	0.0691824	0.0772936	0.0690854	0.0742368	0.0847506	0.0845205	0.0764866	0.0745416	0.0724896	0.0753238	0.0725517	0.0809471	0.0751392	0.0775055	0.0799315	0.0826156	0.0798075	0.0763036	0.0710283	0.08001	0.0824765	0.0828296	0.080101	0.0746648	0.083725	0.0740588	0.080135	0.0765795	0.073265	0.0729236	0.0770886	0.0731757	0.0739523	0.0767738
0.0777237	0.072548	0.0703728	0.0680003	0.0668422	0.0799767	0.07706	0.073093	0.0811762	0.0782566	0.0764933	0.0760952	0.07211	0.075542	0.0738821	0.0700522	0.0667402	0.0733615	0.0675657	0.0718375	0.0822112	0.0832044	0.0735368	0.0726293	0.06917	0.0729034	0.0698319	0.0769069	0.0740193	0.0751548	0.0789719	0.0797073	0.0770675	0.0744571	0.0688381	0.0767298	0.0802368	0.0813297	0.078071	0.0723217	0.0805494	0.0712761	0.0775038	0.0730935	0.0721227	0.0712326	0.0739088	0.0718483	0.0707932	0.0744643
0.074172	0.0709313	0.0679668	0.0658928	0.0645098	0.0769716	0.0746533	0.0704077	0.0774651	0.0755399	0.0733254	0.0737274	0.07026	0.0731948	0.0725131	0.0670896	0.0646182	0.0698182	0.0656482	0.0698475	0.0779318	0.0799512	0.0705371	0.0704727	0.0658892	0.0700301	0.0676416	0.0729973	0.0725287	0.0725784	0.0772841	0.075949	0.0739888	0.071815	0.0663904	0.0735392	0.0781462	0.0793193	0.0755154	0.0701426	0.0767786	0.0679959	0.0739615	0.0689267	0.0710532	0.0697531	0.0713591	0.0693556	0.0680148	0.0714658
0.0694506	0.0683289	0.0646483	0.0629387	0.0621627	0.0722566	0.0706413	0.0671513	0.072894	0.0721824	0.068897	0.0704404	0.06683	0.070071	0.0697563	0.0647083	0.062383	0.0669181	0.0626426	0.0674563	0.0724422	0.0749509	0.0673203	0.0671998	0.0627003	0.0661898	0.0651322	0.0695773	0.0696376	0.0688763	0.0736673	0.0715004	0.0702311	0.0681533	0.0627553	0.0706096	0.0753143	0.075609	0.0717223	0.0673574	0.0736925	0.064948	0.0693093	0.0642367	0.0698852	0.0672258	0.0691789	0.065354	0.0658448	0.0673577
0.0640138	0.0641883	0.0602789	0.0588041	0.0583304	0.0664886	0.0652257	0.0631566	0.0675532	0.0677265	0.0636077	0.0658641	0.06179	0.0654599	0.0650095	0.0623404	0.0590552	0.0628178	0.0585856	0.0638046	0.0663923	0.0696212	0.0630776	0.0623668	0.0589058	0.0615476	0.0614332	0.0658167	0.0649868	0.0641821	0.068779	0.0665515	0.0655936	0.063699	0.0579987	0.0668135	0.0711517	0.0708889	0.0668367	0.0635735	0.0704742	0.0622261	0.0638588	0.0596825	0.0669425	0.062809	0.066048	0.0596019	0.0630713	0.0625585
0.0585726	0.0585159	0.0548423	0.0541351	0.0530543	0.0605178	0.0595854	0.0580627	0.0616526	0.0619202	0.0584971	0.0599868	0.05595	0.0594265	0.0589609	0.0585276	0.0542365	0.0569168	0.0540967	0.0588031	0.0601623	0.0641312	0.0573647	0.056659	0.0538926	0.0559154	0.0564442	0.0610261	0.0593765	0.0585956	0.0630099	0.0610826	0.0599759	0.0586226	0.0527292	0.0614583	0.0654601	0.0658588	0.0614379	0.0586087	0.0646463	0.0585803	0.0585301	0.0545409	0.060961	0.0569905	0.060397	0.0526345	0.0584273	0.0574388
0.0530821	0.0518086	0.0488508	0.049594	0.0479303	0.0551558	0.0539045	0.0521551	0.0553025	0.0553911	0.053497	0.0535968	0.04992	0.0525178	0.0524908	0.0523347	0.0486293	0.0500291	0.0491279	0.0528125	0.0535524	0.0587418	0.0509262	0.050918	0.0481141	0.0497373	0.049915	0.0557059	0.0536567	0.0529339	0.0570497	0.054954	0.0536769	0.0532433	0.0475779	0.0546217	0.059351	0.0601887	0.0559978	0.0530898	0.056227	0.0535249	0.0538	0.0494221	0.0528445	0.0511695	0.0531069	0.0461578	0.0523756	0.0521589
0.047891	0.0454836	0.0430448	0.0450344	0.044314	0.0501657	0.0487731	0.046452	0.0490526	0.0491389	0.0484973	0.0477645	0.04481	0.0463119	0.0465197	0.0454947	0.0432143	0.0434351	0.044078	0.0467528	0.0471623	0.0527867	0.044703	0.045407	0.042879	0.0437436	0.0433847	0.0502859	0.0484969	0.0477806	0.051489	0.0483245	0.0474161	0.0480216	0.0429263	0.0472616	0.054132	0.0540286	0.0504185	0.0477078	0.0471035	0.0476434	0.0487189	0.0444925	0.0449104	0.0461881	0.0466777	0.0418062	0.0462976	0.0468889
0.0424531	0.0403661	0.0380142	0.0404438	0.0413341	0.0446778	0.0433045	0.0414872	0.0430431	0.0439453	0.0430877	0.0429319	0.04048	0.041226	0.0412186	0.0391111	0.038725	0.0378585	0.0390075	0.0411435	0.0411821	0.0464178	0.0393972	0.039987	0.0385242	0.0383256	0.0372141	0.0448758	0.0433867	0.0430179	0.0461784	0.0420228	0.0417141	0.0429697	0.0385554	0.0407381	0.0493723	0.0475887	0.0448372	0.0429243	0.0395101	0.0419573	0.0431285	0.0396983	0.0398416	0.0417473	0.0422784	0.0396187	0.0414805	0.0415988
0.0369906	0.0363812	0.0342223	0.0362403	0.0375187	0.0386091	0.0380324	0.0372635	0.0375137	0.0395735	0.0378071	0.0387805	0.03689	0.0368539	0.0364877	0.0342855	0.0352274	0.0334029	0.0343353	0.0362344	0.0358718	0.0403745	0.034993	0.0344567	0.0346529	0.0341247	0.0324829	0.0393658	0.0380567	0.0388652	0.0415373	0.0369799	0.0368919	0.038277	0.0344441	0.0353346	0.0446219	0.042089	0.0399926	0.0386921	0.0342768	0.0375334	0.0377299	0.0356517	0.0366488	0.0376667	0.0389084	0.037642	0.0377616	0.0366181
0.0324607	0.032741	0.0311665	0.0330939	0.0330391	0.0325573	0.0335084	0.0334709	0.0325544	0.0354231	0.0333656	0.0350687	0.03383	0.0324543	0.0322866	0.0304232	0.0323721	0.0296805	0.0305916	0.0320453	0.0311616	0.0346903	0.0311006	0.029482	0.0307228	0.0307569	0.0294219	0.0340263	0.0329372	0.0347152	0.0374362	0.0329779	0.0327106	0.0338146	0.0309712	0.0310517	0.0395718	0.037849	0.0360685	0.0346016	0.0305038	0.0344084	0.0331616	0.0318677	0.0330812	0.0341554	0.034928	0.0342285	0.034202	0.0320373
0.0292803	0.0288821	0.0284483	0.0310195	0.0294527	0.0278322	0.0298046	0.0302176	0.0282855	0.0314122	0.0299141	0.0324952	0.03074	0.0281619	0.0287354	0.0267727	0.0301372	0.0258416	0.0277685	0.0286063	0.0271913	0.0298129	0.0275885	0.0257951	0.0271486	0.0283695	0.0270216	0.0295369	0.0289581	0.0308118	0.0341348	0.0296769	0.0287602	0.0297908	0.0283284	0.0273506	0.0347128	0.0333689	0.032488	0.0306702	0.0278351	0.032141	0.0292114	0.0288135	0.0288927	0.031514	0.0301178	0.0305065	0.0309031	0.0280062
0.0271845	0.0251496	0.0258584	0.0292493	0.0275861	0.0247274	0.0269914	0.0275148	0.0249667	0.0279798	0.0276328	0.0312122	0.02789	0.0248848	0.0259541	0.0234912	0.0283826	0.0220893	0.0257559	0.0259372	0.0243908	0.0260541	0.0245056	0.0233399	0.0247705	0.0263391	0.0250714	0.0258675	0.0265789	0.0279353	0.0315938	0.0265267	0.0249896	0.0261869	0.026237	0.0238205	0.0306944	0.028599	0.028858	0.0271869	0.0255654	0.0301301	0.0249615	0.026195	0.0245609	0.0294233	0.0255985	0.0280583	0.0281042	0.0248147
0.0252366	0.022224	0.0233829	0.02739	0.0262861	0.0228346	0.0244808	0.0250637	0.0225174	0.0253675	0.0257326	0.0306216	0.0262	0.0228986	0.0239031	0.0205897	0.0272777	0.0192626	0.0243044	0.024008	0.0226206	0.0233375	0.0220824	0.0216077	0.0235848	0.0240127	0.0231913	0.0228379	0.0251894	0.0257128	0.0294735	0.023576	0.0215185	0.0231624	0.0242874	0.0202905	0.0277058	0.0246393	0.0254862	0.0244233	0.0227549	0.0276575	0.0211437	0.0236577	0.0220945	0.0275032	0.0231095	0.0272025	0.0257147	0.0223338
0.0227115	0.0203788	0.0215664	0.0255197	0.0245091	0.0215041	0.0221298	0.0228723	0.0204777	0.0232466	0.023773	0.0296935	0.0256	0.0215968	0.0222527	0.0182376	0.0265069	0.017787	0.0232137	0.0225282	0.0210306	0.0213135	0.0199518	0.0200572	0.0229632	0.021473	0.021781	0.0203583	0.0242994	0.0236235	0.027234	0.021145	0.0186868	0.0206196	0.0219885	0.0168899	0.0253363	0.0224297	0.0225343	0.0221714	0.0189037	0.0246762	0.018646	0.0214181	0.021451	0.0257328	0.02259	0.0266046	0.023475	0.0201737
0.0198431	0.0189087	0.0199971	0.023799	0.0222207	0.0198956	0.0201979	0.0209114	0.0185475	0.0211174	0.0214833	0.0278759	0.02485	0.0202089	0.020583	0.0163958	0.025521	0.0163398	0.0220847	0.0209476	0.018831	0.0196327	0.017773	0.0187165	0.022325	0.0192186	0.0202213	0.0183084	0.0229088	0.0212261	0.0245349	0.018955	0.0163359	0.0181892	0.0197778	0.0137788	0.0230761	0.0210796	0.019804	0.0200715	0.0149089	0.0216678	0.0169366	0.0191286	0.0207727	0.0242925	0.0222595	0.0249206	0.0213451	0.0178142
0.0169326	0.0171218	0.0183657	0.0221294	0.0198999	0.0178171	0.0186067	0.0189622	0.0162569	0.0185487	0.0192231	0.0254173	0.02294	0.018282	0.0187234	0.0150546	0.0238285	0.0140453	0.0203772	0.0186867	0.0157612	0.0178145	0.0152544	0.0173873	0.0211288	0.0176054	0.0180617	0.016078	0.0204482	0.0184271	0.0213255	0.0163864	0.0141058	0.015918	0.0177768	0.0110673	0.0205255	0.0189394	0.0169048	0.0178124	0.0121324	0.0191901	0.0150849	0.0168272	0.0193459	0.0227533	0.0201485	0.0224036	0.019165	0.0151346
0.0141212	0.0147051	0.0164414	0.020162	0.017889	0.0153179	0.0171371	0.0166545	0.0135567	0.015849	0.0171729	0.022528	0.01951	0.0159733	0.0166438	0.0136656	0.0212157	0.010918	0.0180092	0.0158765	0.0121413	0.0157671	0.0127436	0.0156301	0.019402	0.015512	0.0156018	0.0132377	0.0172179	0.0159647	0.0180951	0.0130078	0.0118957	0.0136778	0.016026	0.00903012	0.0176052	0.0161494	0.014034	0.0155123	0.0107717	0.0171822	0.0122235	0.0141276	0.0165687	0.0202253	0.015878	0.0195639	0.0168943	0.0124244
0.0115794	0.0119853	0.0140301	0.0175259	0.0157104	0.0128871	0.0152495	0.0140957	0.0108167	0.0129993	0.0149631	0.0195581	0.01594	0.0136627	0.0142842	0.0118476	0.0181178	0.00805986	0.0152598	0.0132472	0.00881312	0.0132007	0.0105019	0.0132431	0.017115	0.0128461	0.0133216	0.010288	0.0139083	0.0135943	0.0153044	0.00950606	0.00981422	0.0115669	0.014416	0.00765749	0.0147055	0.0136296	0.0115226	0.0132617	0.00949149	0.0154817	0.00911754	0.0103923	0.0138874	0.0165371	0.0115085	0.0169728	0.0142939	0.00997606
0.00913767	0.00960839	0.0115993	0.0142186	0.0131921	0.0108758	0.0128709	0.0114265	0.00824644	0.0101689	0.0129028	0.0165282	0.01306	0.0114916	0.0117344	0.00948439	0.0150553	0.00578907	0.0126589	0.011278	0.00625576	0.0104004	0.00851051	0.0104341	0.0144662	0.0100545	0.0114515	0.00819395	0.0116189	0.0114026	0.0128339	0.00697724	0.00803448	0.00948664	0.0126468	0.00660719	0.0121161	0.0120697	0.00896091	0.0112603	0.00770289	0.0134196	0.00692566	0.00649911	0.0116368	0.0122074	0.00870312	0.014304	0.0116946	0.00757903
0.0068156	0.00769686	0.00911053	0.0106684	0.0102635	0.00898666	0.0105599	0.00843892	0.00638901	0.00755659	0.0110424	0.0134183	0.01055	0.00950834	0.00912926	0.00674277	0.0124512	0.00361052	0.0102284	0.00966875	0.00474642	0.00799729	0.00673486	0.00772667	0.0118163	0.00776727	0.00891909	0.00714924	0.00999895	0.00959635	0.010504	0.00573703	0.0063714	0.00708312	0.0106478	0.00535675	0.00983147	0.0107496	0.006482	0.00936514	0.00568976	0.0108677	0.00570836	0.00312496	0.00897578	0.00835197	0.00714544	0.0111759	0.00949923	0.00518794
0.00466959	0.00613979	0.00690552	0.00752024	0.00722702	0.00721156	0.00850209	0.00548673	0.00482808	0.00562578	0.00953534	0.0103883	0.00839699	0.00729818	0.00689551	0.00437499	0.0101599	0.00181176	0.00793471	0.00769336	0.00383229	0.0061287	0.00491292	0.00543232	0.00896029	0.0058607	0.00576434	0.0059817	0.00813068	0.0075373	0.00783676	0.0048022	0.00467351	0.0046085	0.00831402	0.00422316	0.00770854	0.00866943	0.00432388	0.00746341	0.00429516	0.00806434	0.00503518	0.000948034	0.00553856	0.00549018	0.00591434	0.00802548	0.00754391	0.00299136
0.00293373	0.00450068	0.00504009	0.00508154	0.0046191	0.00532092	0.00642251	0.00291576	0.00324517	0.00473671	0.00745248	0.00720847	0.00597799	0.00477783	0.00504995	0.00236781	0.00778854	0.000589888	0.00594866	0.0055164	0.00297829	0.00457207	0.00329866	0.00360208	0.00614542	0.00378418	0.00285371	0.00397029	0.00580145	0.00538115	0.00478299	0.00352096	0.00301211	0.00239561	0.00572752	0.00328947	0.00553419	0.00580428	0.00267764	0.00549765	0.00338007	0.00539293	0.00402459	0.000162555	0.00203257	0.00350773	0.00424623	0.0049645	0.00580777	0.00135917
0.00169716	0.00275367	0.00329306	0.00308842	0.0027985	0.00339653	0.00420677	0.00137153	0.00180737	0.00439107	0.00454626	0.00417747	0.00362499	0.0025301	0.00336871	0.00140391	0.00516821	0.000403106	0.00410821	0.0035469	0.00231823	0.00272206	0.00178271	0.00213038	0.00350134	0.00214114	0.0015524	0.00181162	0.0033387	0.00337205	0.00206481	0.00221551	0.00165605	0.000885727	0.00315767	0.00259113	0.00320448	0.00260738	0.00178232	0.00352105	0.00213995	0.00343103	0.00296271	7.37484e-06	0.000284621	0.0022967	0.00247525	0.00281558	0.00389537	0.000475986
0.000795619	0.00125245	0.00171461	0.00155587	0.001664	0.00188986	0.00216203	0.000623235	0.000639081	0.00382396	0.00178838	0.00183099	0.00184899	0.000917619	0.00189334	0.00122837	0.00257658	0.000723577	0.00245655	0.00206641	0.00170623	0.000988343	0.000643187	0.00103558	0.00151154	0.00127532	0.00168977	0.000482526	0.00159421	0.00197186	0.000454745	0.00140519	0.000763047	0.0004907	0.00113489	0.00174783	0.00132055	0.000463345	0.0012372	0.00188677	0.00116805	0.00184161	0.0026843	0.000412598	-3.48751e-07	0.00139837	0.000948262	0.00143359	0.00195994	0.000117112
0.000220292	0.000265341	0.000464918	0.000552504	0.000918357	0.000968537	0.000816478	0.000143934	7.66335e-05	0.00235349	0.000139766	0.000646714	0.000455895	0.000181274	0.000673401	0.000886722	0.000724526	0.000952465	0.000995962	0.000963456	0.00105624	3.14438e-05	0.000135679	0.000287098	0.000410471	0.000904931	0.00162322	0.000342666	0.000667773	0.00117126	-7.85649e-06	0.00115818	0.000245077	0.000497685	7.5387e-05	0.000708207	0.000229935	-1.88058e-06	0.00086856	0.000684491	0.000731487	0.000658578	0.00293931	0.000811681	5.16527e-05	0.000678893	7.42538e-05	0.000445175	0.000523095	2.51336e-05
-6.78728e-07	-3.03218e-07	-1.30363e-06	6.5587e-05	0.000443443	0.000658942	0.000188199	1.36756e-07	-4.87814e-08	0.000695611	4.56184e-05	0.000439707	1.5887e-06	7.02991e-06	3.57292e-05	0.00040994	3.22736e-06	0.000658463	7.93589e-05	0.000163363	0.000392608	0.000131468	-1.50543e-06	-1.32179e-06	-1.28975e-06	0.000487653	0.000936007	0.000702793	0.000173609	0.000424706	-1.38796e-07	0.00113397	1.502e-06	0.000398518	8.22631e-05	0.000116366	-1.04373e-06	0.000215149	0.00048705	6.69055e-05	0.000730256	7.09939e-05	0.00280048	0.00095557	9.43331e-06	0.000154335	-7.82674e-06	1.716e-05	1.29714e-07	1.13435e-08
1.15642e-06	2.073e-05	0.000132269	-1.41016e-07	7.81591e-05	0.000436795	-7.85095e-07	4.26764e-05	7.92712e-06	-1.19469e-06	0.000432634	0.000344901	2.8842e-05	-2.83154e-07	-9.19412e-06	-3.69668e-06	0.0001097	0.000157476	2.23969e-05	-5.31857e-07	2.75153e-05	0.000666277	0.000216334	-2.81135e-07	-1.49554e-07	3.84649e-05	0.000144734	0.000900885	1.20586e-06	-1.96213e-06	-4.01833e-06	0.00111005	-1.04565e-07	0.000166689	0.000694989	-2.87726e-08	0.000189081	0.000333548	0.000105881	-5.25917e-07	0.00055089	1.56203e-06	0.00172026	0.000993462	0.000267178	2.2565e-08	0.000358231	0.000109391	0.000228757	-4.00673e-06
1.98688e-05	0.000359367	0.000722865	-4.86363e-07	-1.08574e-06	0.000165553	1.00962e-05	0.000252242	0.000139283	0.000200549	0.000609247	3.28992e-05	0.000707406	8.40021e-05	0.000222563	0.000483641	0.000612503	8.82362e-06	0.00026757	0.000198602	-1.46984e-08	0.000773174	0.000597201	2.24969e-05	0.000172815	9.1361e-07	1.56769e-05	0.00109706	1.43356e-05	0.000189594	9.94526e-05	0.00109021	8.25999e-09	3.28625e-07	0.00123188	2.49041e-05	0.000451338	3.71821e-05	-1.13971e-07	0.000151177	2.74986e-05	0.000326288	0.000454038	0.000687711	0.00105458	8.6906e-05	0.000961832	0.00100774	0.00101302	1.57636e-07
6.28667e-05	0.000688019	0.00125498	9.99434e-05	6.48259e-05	-8.07615e-07	0.000465788	0.000286073	0.000152118	0.00096714	0.000262974	3.03444e-05	0.00193001	0.000314209	0.000562093	0.00165523	0.000884829	4.42702e-06	0.000329918	0.000685972	4.35541e-06	0.000396416	0.00093095	4.73891e-05	0.000586014	0.000168112	0.000442073	0.00102072	0.000193077	0.000943666	0.000610993	0.000838796	-9.96852e-06	2.25007e-06	0.00112932	7.97073e-05	0.000732869	0.00019465	-5.91317e-07	0.000586807	0.000215578	0.00079668	-2.82076e-06	0.000330752	0.00169067	0.000197065	0.00154134	0.00200263	0.00183349	6.02768e-05
0.000344836	0.00081178	0.00147673	0.000439649	0.000305577	8.84747e-05	0.00147544	0.000120985	6.1067e-05	0.00152677	4.16345e-06	0.000670983	0.002713	0.000580765	0.000546228	0.00208015	0.000763894	8.01803e-05	0.000116062	0.0010693	1.02663e-06	3.66302e-05	0.00106535	5.15882e-05	0.00103352	0.000405933	0.000651459	0.000528514	0.000468096	0.00177714	0.00102162	0.000374021	-2.06237e-05	5.03226e-05	0.000568802	0.000107646	0.000676145	0.00113224	9.8381e-06	0.000960823	0.00172352	0.00112105	5.09448e-05	5.86056e-06	0.0018595	0.000199293	0.00245148	0.00202539	0.00221498	0.000130218
0.000821184	0.000936334	0.00149004	0.000674766	0.000753185	0.000575362	0.00221917	2.36009e-06	3.7125e-05	0.00165005	0.000333399	0.00152406	0.00296	0.000584723	0.000358158	0.00149135	0.00042379	2.69677e-05	3.86969e-05	0.00117895	3.83948e-05	0.000129308	0.000713423	6.06733e-05	0.0013587	0.000305693	0.000509121	0.000106123	0.000479242	0.00193342	0.000937383	2.52761e-05	4.92088e-05	2.00455e-05	0.000192513	0.000217244	0.000333974	0.00209914	7.77324e-05	0.00100963	0.00372314	0.00116348	0.000244934	0.000180076	0.00125214	8.88605e-05	0.00348132	0.00103366	0.00187635	0.000130045
0.0012182	0.000977903	0.00147074	0.000778369	0.000961925	0.000979034	0.00206848	0.000209056	-4.17663e-07	0.00156969	0.000637968	0.00184496	0.002763	0.000266725	0.0003758	0.000435014	0.000162321	-2.05612e-05	0.000351061	0.0010428	0.000148578	0.000181724	0.000271912	1.90872e-05	0.00141491	3.89305e-05	6.96927e-05	2.40769e-05	0.000146075	0.00127201	0.000483654	-2.21616e-06	0.00018557	-2.46831e-05	2.45729e-05	0.000207575	0.000169351	0.00248706	0.000311949	0.000721864	0.00498759	0.000625285	0.000205958	0.000863362	0.000682828	3.99607e-05	0.00385997	0.000118258	0.000982639	8.63836e-05
0.00116122	0.000834013	0.00137629	0.000603011	0.0011908	0.00106154	0.00117163	0.000562616	-1.04713e-05	0.00120043	0.000537248	0.00152617	0.002404	3.20399e-05	0.000409636	0.000291286	0.000253684	0.000117621	0.000914078	0.000842965	7.34789e-05	5.30236e-05	1.30592e-05	-2.13457e-05	0.000992123	4.94076e-05	0.000142557	0.00092856	5.88736e-05	0.000590949	3.56666e-05	0.000189804	0.00014099	-2.31123e-06	1.02353e-05	0.000114918	0.000225461	0.00274011	0.000555098	0.000320724	0.00411205	8.11298e-05	1.82369e-05	0.00124595	0.000537181	8.25863e-07	0.00351479	0.000215653	0.000178273	2.98355e-05
0.000655868	0.000478515	0.00105706	0.000302537	0.0015309	0.000532297	0.000246535	0.00078483	1.61406e-05	0.000758168	0.000206133	0.00117886	0.001926	-1.08984e-06	0.000270733	0.00104009	0.000375802	0.00015823	0.00111317	0.000544348	-6.01096e-07	2.43495e-05	0.000126968	0.000117528	0.000468647	4.97243e-05	0.00114509	0.00211549	0.000179281	5.83667e-05	2.09555e-05	0.000233642	0.000106995	0.000151931	1.52206e-05	2.54276e-05	0.000359881	0.00325908	0.0008894	5.72689e-05	0.00191979	5.50323e-05	-1.58541e-06	0.000936763	0.00104795	2.57109e-05	0.00290968	0.00154527	1.11524e-06	6.98535e-05
0.000111752	9.005e-05	0.000535252	0.000101417	0.00153873	5.73157e-05	-1.0306e-06	0.000752639	0.00013286	0.000501459	6.82478e-05	0.000932206	0.00104299	0.000117226	5.31063e-05	0.00149246	0.00036048	0.000165834	0.000768736	0.000289447	9.25972e-05	0.000514782	0.000417897	0.000392758	0.000184728	0.00010909	0.00236827	0.00231687	0.000274507	7.76636e-06	0.000179728	3.14734e-05	6.24127e-05	0.000246649	0.000310996	4.43111e-06	0.000183564	0.00332089	0.00111802	9.99505e-06	0.000309494	0.000547123	0.000315695	0.000236094	0.00178251	0.000453204	0.00209161	0.00295361	0.000173746	5.98841e-05
2.66659e-05	1.06556e-06	0.000134014	-5.65263e-07	0.00120235	1.54566e-05	0.000143726	0.000521422	0.000221827	0.000226058	0.00017163	0.000595676	0.000227898	0.000270463	4.93007e-05	0.00117415	0.000194927	4.26686e-05	0.000270384	0.000121772	0.000332692	0.00112961	0.000436146	0.000576966	0.000324073	0.000123156	0.00275615	0.00187741	0.000207863	0.000159334	0.000442471	6.82989e-05	1.9721e-05	0.000215813	0.000804623	0.000172905	-1.13818e-06	0.00245271	0.00128466	-9.87673e-08	0.000160132	0.00124066	0.00125696	9.21546e-05	0.00170628	0.00110693	0.00116851	0.00333604	0.000443328	9.43313e-06
0.000446721	0.000140524	1.09247e-05	0.000143299	0.000469167	0.000123811	0.000440154	0.000264104	0.000100045	0.000272806	0.00019993	0.000227761	0.000102801	0.0003413	0.00036907	0.000434175	1.1423e-05	0.00010388	6.80413e-06	-4.62056e-07	0.0006607	0.00118072	0.000195211	0.00051663	0.000491356	2.5022e-06	0.00180093	0.00108268	-2.40082e-06	0.000364178	0.000636275	0.000709008	1.29854e-05	0.000115416	0.000847669	0.000231004	0.000330662	0.00106973	0.00118054	6.95212e-05	0.00120281	0.00138476	0.00194406	0.000376605	0.000964978	0.00152578	0.00018095	0.00246164	0.000718273	8.91922e-06
0.000945383	0.000358478	9.90839e-05	0.000292548	6.61774e-07	0.000114887	0.000672803	7.83186e-05	3.64873e-05	0.00028942	0.000326466	1.77161e-05	0.000333202	0.000402837	0.000498787	2.23695e-06	1.49417e-05	0.000681636	9.92369e-05	0.000159545	0.000776387	0.00069548	3.8343e-07	0.000264149	0.000372476	0.000204404	0.000583049	0.000886364	0.000145839	0.00075524	0.000867534	0.00156029	2.41194e-05	0.000121258	0.000447314	7.11046e-05	0.00107209	0.00018292	0.000631103	0.000204586	0.0016492	0.00127387	0.00153832	0.000365043	4.8814e-05	0.00120399	0.000100785	0.000829535	0.00098996	0.000240226
0.000933543	0.000463373	0.000178346	0.000411168	0.000322849	9.81315e-06	0.000766811	2.93912e-05	0.000251492	0.000158835	0.000941078	6.91331e-05	0.000512899	0.000478353	0.000351442	0.000238042	0.000214022	0.00140517	0.000466269	0.000530397	0.000748915	0.000248877	7.19531e-05	0.000118034	0.000117598	0.00040264	0.000126112	0.000807091	0.000586696	0.00100792	0.00122159	0.00206348	0.000403266	0.000144207	6.59053e-05	0.000122651	0.00156222	0.000112284	0.000139303	0.000351229	0.00156159	0.00132665	0.000677008	6.34055e-05	0.000205917	0.000504164	0.00117255	6.45682e-05	0.00167363	0.000674424
0.00052195	0.000277029	0.000126029	0.000489497	0.000987452	9.65747e-05	0.00091068	6.44063e-05	0.000601032	9.08242e-05	0.00141261	0.000384763	0.000167298	0.000240465	0.000186524	0.000787031	0.000598901	0.00244795	0.00088977	0.00101651	0.000757199	0.0001698	8.9359e-05	9.00805e-05	9.18434e-05	0.000420541	0.000592076	0.000298758	0.000745946	0.00109966	0.00119933	0.00194667	0.000851298	0.000161097	0.000302986	0.000356494	0.00148967	0.000103232	2.24879e-05	0.000372196	0.00184152	0.00153724	0.000475084	2.03043e-05	0.00105719	0.000247088	0.00242249	0.000480401	0.00233133	0.000904978
0.000457412	0.000105542	0.000132013	0.000522213	0.00159464	0.000447483	0.000813135	0.00050452	0.000820801	0.000134652	0.00135747	0.000660593	3.23227e-06	9.11148e-05	0.00013352	0.00122682	0.000828332	0.00338802	0.00121851	0.00128903	0.000730011	6.46982e-05	0.000125425	0.000312426	0.00054369	0.000303888	0.00132847	9.25646e-06	0.000515999	0.0011601	0.000833712	0.00157809	0.00104793	0.000459062	0.000840704	0.00089071	0.00128791	0.000353482	0.000248562	0.000286119	0.00233254	0.00182105	0.00150237	0.000700735	0.00186317	0.000727421	0.00327718	0.0014099	0.0027304	0.000763162
0.000825628	0.000267191	0.000253142	0.000641651	0.00198283	0.000589981	0.000573696	0.000969391	0.000966489	0.000688194	0.000731528	0.000799146	0.000584705	9.22723e-05	0.000150452	0.00136254	0.000672776	0.00417834	0.00101548	0.00116378	0.000716731	2.0094e-05	0.000297275	0.000626668	0.000994743	0.000223175	0.00184974	0.000217064	0.00019728	0.00149099	0.000279806	0.000959364	0.000849377	0.000911404	0.000747966	0.00104031	0.00135134	0.000746273	0.00034616	0.000169752	0.00219844	0.00200886	0.00253129	0.00193378	0.002129	0.00160171	0.00334094	0.00175657	0.0026006	0.000417501
0.00126765	0.000910114	0.00034605	0.000559084	0.00210997	0.000437643	0.000390002	0.00120462	0.00112927	0.00108936	0.000107458	0.000875709	0.00171601	0.000300856	0.000166202	0.000824702	0.000273101	0.00462142	0.000451334	0.000934111	0.000486217	6.83711e-05	0.0006389	0.000701777	0.00103608	0.000773633	0.00198004	0.00117779	0.000110424	0.00213099	0.000198219	0.000198339	0.000354	0.00118927	0.00022503	0.0006418	0.00158731	0.000991051	0.000189447	0.000109449	0.00102887	0.00211073	0.00279574	0.0023109	0.0018857	0.00189713	0.00300276	0.00104949	0.00175586	0.000146341
0.00122164	0.00154173	0.000300843	0.00055904	0.00200256	0.000369364	0.000334798	0.00102997	0.00129998	0.000933761	-2.50871e-06	0.0010762	0.002618	0.00054734	0.000129968	0.000283516	1.12643e-05	0.00419271	0.000233821	0.000579953	0.000105714	0.000543562	0.000978782	0.000499149	0.000615105	0.00135113	0.0017313	0.00205634	0.000211478	0.00260465	0.000459084	2.6645e-06	0.000161014	0.000976673	5.64065e-07	0.00013234	0.00164973	0.00105191	0.000198879	6.53563e-05	6.68396e-05	0.00184852	0.00239479	0.001817	0.00192147	0.00134037	0.00227057	0.000296953	0.000859323	5.95421e-05
0.000944015	0.00147829	9.09691e-05	0.000830483	0.001283	0.000496525	0.000447002	0.00059229	0.00110345	0.0003614	0.000292281	0.00150986	0.002354	0.000337707	0.000109418	2.89929e-05	3.76588e-06	0.0030003	0.000552568	0.000245872	1.37806e-05	0.000819739	0.000902076	0.000109505	8.5338e-05	0.00144606	0.00118148	0.00214978	0.000301257	0.00240624	0.000513657	0.000149579	0.00025883	0.000370007	0.000343918	6.58468e-05	0.00131219	0.00047718	0.000399814	2.98905e-05	2.71929e-05	0.00111498	0.00170867	0.000850724	0.00225038	0.000514204	0.00123058	1.8537e-05	0.000262373	8.75179e-06
0.000878412	0.000779562	1.14939e-05	0.00116748	0.000353605	0.000605466	0.000214276	0.00033509	0.000557494	4.32628e-05	0.00100301	0.00179976	0.00121999	0.000126311	0.000110511	4.15957e-05	5.83718e-05	0.00139381	0.000939933	5.19041e-05	4.74317e-05	0.000606112	0.000488521	7.86425e-06	-6.52637e-06	0.000858432	0.000478954	0.0017057	0.000198611	0.00159697	0.000234029	0.000524206	0.000446167	3.55566e-05	0.000835846	0.000513837	0.000761993	5.45195e-05	0.000599688	1.42012e-06	0.000285219	0.000286051	0.0010391	6.94452e-05	0.0020925	4.09928e-05	0.000428215	9.38372e-05	0.000130232	8.61115e-05
0.000706149	0.000143016	1.75456e-05	0.00130153	9.11192e-07	0.000323562	9.74298e-06	6.16505e-05	0.000150034	-1.06007e-05	0.00142977	0.00154138	0.000214897	1.45233e-05	7.82062e-05	0.000242321	6.66872e-05	0.000212098	0.000672907	-7.47482e-07	0.000396257	0.000291893	0.000100968	6.24648e-06	0.00011696	0.000164008	0.000139847	0.0013468	0.000271359	0.000671701	1.69781e-05	0.000450782	0.00050776	-1.22145e-05	0.000786531	0.000798786	0.000270343	6.5271e-06	0.000372037	0.000238187	0.000247161	8.17626e-06	0.000165386	8.52606e-05	0.0011122	-1.79329e-05	8.92835e-06	0.000834817	0.000176407	0.000234725
0.000365996	4.54928e-06	0.00029407	0.00085067	0.000397459	5.67083e-05	-2.2776e-06	9.29042e-06	3.92677e-05	8.8258e-05	0.00122445	0.000812958	5.02198e-06	-5.71375e-09	2.68028e-05	0.000144406	4.18042e-05	-1.23493e-07	0.000104857	4.79467e-07	0.000706326	1.79453e-05	8.19975e-07	0.000114004	0.000378841	7.04301e-06	2.65694e-05	0.00104658	0.00031591	5.86227e-05	9.12551e-05	4.05424e-05	0.000274274	0.000283245	0.00072727	0.000636255	4.74181e-05	0.000258042	2.71798e-05	0.000633259	0.000237289	7.5837e-05	4.55377e-06	0.000478467	0.000214931	1.16168e-05	0.000181485	0.00238463	5.18485e-05	0.000214545
3.18981e-05	8.29466e-05	0.000686929	0.00021917	0.00160848	9.18633e-06	0.000450539	0.000127935	4.18549e-06	0.000614342	0.00101413	0.000116771	0.000427903	-2.07607e-05	1.30496e-05	-6.28661e-06	9.69823e-05	0.000142045	6.01275e-06	-6.30124e-05	0.000696522	1.96918e-05	0.000286757	0.000261168	0.000508743	0.00014705	2.42292e-05	0.000419622	0.000104918	2.26667e-05	0.000656254	1.66842e-05	2.06761e-05	0.0012761	0.00120916	0.000135398	-4.46997e-07	0.000897044	6.04861e-05	0.000777117	0.00125346	0.00066899	0.000718432	0.000874018	0.000121886	0.0002615	0.00121165	0.00453574	1.76532e-05	8.2359e-05
6.27408e-05	0.000314407	0.00110766	6.1039e-06	0.00248857	0.000128011	0.00166606	0.000388494	0.000211811	0.00151544	0.00114946	6.01106e-05	0.001004	0.000100532	0.000140744	0.000321229	0.000418383	0.000599305	0.00050245	-2.64153e-06	0.000695884	0.000119865	0.000813469	0.000388118	0.000548055	0.000999219	0.000334516	3.63116e-07	2.99287e-05	0.000657388	0.00151357	0.000249737	3.81405e-05	0.00258034	0.00229176	6.53668e-06	5.12261e-05	0.000768078	0.000730384	0.000509884	0.0032693	0.00145649	0.00209443	0.000738979	0.00130701	0.000849893	0.00274457	0.00616432	0.000600449	1.4113e-05
0.000811414	0.000645444	0.00181051	0.000441123	0.00249236	0.000661033	0.00277219	0.00110019	0.000839795	0.00277484	0.00184167	0.000963115	0.00112	0.000511082	0.000257793	0.00143579	0.000931173	0.00129924	0.00117607	0.000524409	0.000825903	0.000354792	0.0013393	0.000788504	0.000783164	0.00236466	0.000704945	0.00037169	2.94186e-05	0.00220365	0.00219104	0.000683799	0.000528419	0.00369915	0.0032689	0.000360396	0.000322787	0.000180233	0.00181345	0.000159584	0.00525762	0.001827	0.00368049	0.000275152	0.00231872	0.00156265	0.00365913	0.00655107	0.00168085	0.000115185
0.0019825	0.00126401	0.00281344	0.00214995	0.00202285	0.0014789	0.00381982	0.00187011	0.0018722	0.00390703	0.00296022	0.0024259	0.000895798	0.0012097	0.000391178	0.00307718	0.00145324	0.00282334	0.00135802	0.00168576	0.00128977	0.00068828	0.00172197	0.00140885	0.00112689	0.00365158	0.00138145	0.00180932	0.000578147	0.00410037	0.00264549	0.00120773	0.00165357	0.00407189	0.00390901	0.00110041	0.000928246	0.000259831	0.00268458	0.000252381	0.00640317	0.0019631	0.00444029	3.43393e-06	0.00270023	0.00240548	0.00359491	0.00636974	0.00296283	0.00074235
0.00305753	0.00196024	0.00374931	0.00428248	0.00194873	0.00270497	0.00456124	0.00278047	0.00278699	0.00447085	0.0042521	0.00378969	0.000553899	0.00197031	0.000677738	0.00432289	0.00203782	0.00446857	0.00123225	0.00311547	0.00202971	0.00104894	0.00211543	0.00195766	0.00144097	0.00417966	0.00211037	0.00349101	0.00126023	0.00527884	0.00276999	0.00184544	0.00294553	0.00376761	0.00444428	0.0019992	0.001578	0.00125234	0.00307501	0.00100387	0.00702998	0.00205051	0.00417569	0.000588991	0.00304767	0.00327844	0.003388	0.00656007	0.00406806	0.00160742
0.00378166	0.00247052	0.00432903	0.00566178	0.0027482	0.00392392	0.00505523	0.00366716	0.00345247	0.00468077	0.00554248	0.00476067	0.000573702	0.0023809	0.00135476	0.00455761	0.00259503	0.00554011	0.00143036	0.00406488	0.00275973	0.00191187	0.00268134	0.00229376	0.00183653	0.00360916	0.00317716	0.00448254	0.00143805	0.00574694	0.00269715	0.00262147	0.00415996	0.0037574	0.00482657	0.00288362	0.00220421	0.00288829	0.00310589	0.00200252	0.00769946	0.00262429	0.0035019	0.00177996	0.00372159	0.00419134	0.00347606	0.00715809	0.00480559	0.0025256
0.00416634	0.00283283	0.00454407	0.0056625	0.00391286	0.00447828	0.00537449	0.00435006	0.00366617	0.00465737	0.00616256	0.00560673	0.001135	0.00232992	0.00195908	0.00410805	0.00319017	0.00575092	0.00224448	0.00454831	0.00346077	0.00313727	0.00340408	0.00247704	0.00223547	0.00269433	0.00428034	0.00495127	0.00150304	0.00568677	0.00267303	0.00307654	0.00518973	0.00420413	0.00531137	0.00348962	0.00295008	0.00381006	0.00328901	0.00291472	0.00843365	0.00362423	0.00341274	0.00309535	0.00465228	0.00519518	0.00345075	0.0075192	0.00536475	0.00312636
0.00457398	0.00329892	0.00458874	0.00496098	0.00482555	0.00439775	0.0051623	0.00506598	0.00372097	0.00448354	0.00616926	0.00647985	0.001915	0.0021745	0.00237928	0.00367901	0.00361871	0.00527771	0.00325351	0.0046149	0.00389093	0.0039354	0.00395003	0.00275856	0.0021968	0.00266633	0.00470284	0.00505279	0.00168729	0.00570259	0.002651	0.00294282	0.00575735	0.00486375	0.00561905	0.00377461	0.00350879	0.00384908	0.00400562	0.00348878	0.00841859	0.00406797	0.00480383	0.00401514	0.00541867	0.00625721	0.00274774	0.00739842	0.0055232	0.00321009
0.0048899	0.00390694	0.00447537	0.00506219	0.00543395	0.00415349	0.00499601	0.00512956	0.00357559	0.00441137	0.00590931	0.00709108	0.002511	0.00227288	0.00288917	0.00370025	0.00362328	0.00514807	0.00407069	0.00441664	0.00374518	0.00397552	0.00398814	0.00300944	0.00160218	0.00344104	0.00485098	0.00438811	0.00238261	0.00582899	0.0026861	0.00239748	0.0055795	0.00536375	0.0058712	0.00374954	0.00383105	0.00430409	0.00486241	0.00373821	0.00700556	0.00399386	0.00655122	0.00423446	0.00633174	0.00717586	0.00265144	0.00763655	0.00550479	0.00314124
0.00473035	0.00421066	0.00419684	0.00600836	0.00574824	0.00424337	0.00463241	0.00455578	0.00310534	0.00416522	0.00590778	0.00702607	0.002383	0.0025428	0.0032766	0.00404161	0.00339688	0.00466962	0.00448611	0.00406548	0.00286442	0.00329649	0.00357019	0.00286299	0.000990967	0.00435924	0.00475911	0.00293668	0.00338146	0.00553006	0.00241762	0.00169454	0.00463323	0.00564569	0.00605535	0.00342727	0.00365841	0.00457001	0.00518951	0.00384615	0.00484432	0.00324433	0.00693102	0.00400789	0.00673648	0.00737654	0.00427095	0.00785084	0.00520733	0.00292641
0.00402378	0.00393505	0.00376013	0.00683244	0.00577172	0.00449852	0.00386092	0.00362255	0.00250512	0.00362909	0.00623839	0.00631114	0.001978	0.002558	0.00325057	0.00432967	0.00332603	0.00390989	0.00460184	0.00366161	0.00156446	0.00246667	0.0029461	0.00216639	0.000946004	0.00461928	0.00461623	0.0012439	0.00381802	0.00488057	0.00199969	0.00109525	0.00329958	0.00603919	0.00624699	0.00296793	0.00326658	0.00430683	0.00450914	0.00362096	0.00308767	0.00220333	0.00586985	0.00365025	0.00570241	0.00640334	0.00614837	0.00693343	0.00422439	0.0027055
0.0031503	0.00320275	0.00330209	0.00667857	0.00539549	0.00437091	0.0030141	0.0028826	0.00181543	0.00292846	0.00669438	0.00570397	0.001809	0.00212769	0.00251853	0.00405498	0.00371482	0.00300642	0.00465873	0.0034328	0.000653694	0.00157806	0.0026563	0.00121164	0.00143844	0.00371222	0.0040126	0.000174001	0.00354764	0.00417243	0.00168426	0.00055004	0.0021533	0.00622602	0.00668426	0.00204715	0.00310377	0.00320666	0.00337952	0.00316311	0.00259663	0.0017054	0.00417474	0.00333417	0.00301751	0.00492727	0.00590819	0.00487818	0.00304411	0.00227988
0.00259206	0.00244174	0.0029315	0.00604895	0.00468715	0.00394524	0.00268539	0.00296179	0.00154391	0.00214902	0.00701884	0.00579951	0.00236401	0.00178468	0.00168593	0.00327468	0.00446528	0.00203546	0.00479796	0.00334895	0.000715445	0.000603918	0.0029073	0.00047168	0.00195194	0.00253184	0.00302863	-1.0491e-05	0.0029167	0.00349661	0.00180036	7.12905e-05	0.00178186	0.00595012	0.00710866	0.00100397	0.00302613	0.00171481	0.00263765	0.00247794	0.00275355	0.00201552	0.00271127	0.00274771	0.000596877	0.00424922	0.00335482	0.00283028	0.00193619	0.00169087
0.00237867	0.00202994	0.00298886	0.00589261	0.00415954	0.00374674	0.00347304	0.00349573	0.00164932	0.00188044	0.00678447	0.00689012	0.00362401	0.00205587	0.00176301	0.00208524	0.00541196	0.0016519	0.00535034	0.00345239	0.00135575	5.52428e-05	0.00356301	0.000343924	0.00244095	0.00185603	0.00262114	3.09721e-05	0.00272925	0.00309166	0.00249654	2.68054e-05	0.0022778	0.00522862	0.0073708	0.000203879	0.00315409	0.00117288	0.00236449	0.00178368	0.00252443	0.00332804	0.00149849	0.00219062	1.40523e-05	0.00480304	0.00120963	0.00250036	0.00153623	0.00141518
0.00237751	0.00218813	0.00361268	0.00617803	0.00409363	0.00428046	0.00462633	0.00434361	0.00207273	0.00175633	0.00655005	0.00848935	0.00500001	0.00286353	0.00287947	0.00121892	0.00648442	0.00164814	0.00626649	0.00403215	0.00180588	0.000150774	0.00416005	0.000755315	0.00298622	0.00261392	0.00259682	0.000114728	0.00346253	0.00296974	0.00342424	0.000552685	0.00331005	0.00446807	0.00790199	2.70479e-05	0.00316278	0.000692692	0.0023913	0.00169765	0.00140877	0.00449431	0.000438364	0.00152438	0.0010583	0.00643764	0.00140455	0.00387981	0.00202285	0.00149454
0.00283364	0.00306499	0.00476617	0.00703295	0.00490159	0.00528864	0.00523177	0.00519713	0.00279992	0.00163285	0.00691586	0.0101654	0.00634901	0.0038863	0.00451106	0.00122468	0.00786508	0.00243699	0.00719564	0.00524585	0.00198892	0.001133	0.00455797	0.00150421	0.00374019	0.00453892	0.00316539	0.000443934	0.0043715	0.00319272	0.00458995	0.00152978	0.00427273	0.00451169	0.00916333	0.000512003	0.00312036	0.000466369	0.00259288	0.00230004	0.000282959	0.00492529	-4.78598e-06	0.00103844	0.00291111	0.00837843	0.00310472	0.00578123	0.0030601	0.00196003
0.00410262	0.00457574	0.00623632	0.00840718	0.00645729	0.00626803	0.00511619	0.00593535	0.00365126	0.00201968	0.00827448	0.0118353	0.00766301	0.00476506	0.0061024	0.00185532	0.00968332	0.00361813	0.00815136	0.00694632	0.00241773	0.00265612	0.00493841	0.00270687	0.00501433	0.00620247	0.004218	0.00126387	0.00522157	0.00414586	0.00579987	0.00234832	0.0049215	0.00559708	0.0109137	0.00108312	0.00372078	0.00125729	0.00334137	0.00348693	2.244e-05	0.00502811	0.000691748	0.00136596	0.00477005	0.0104663	0.00446631	0.00760502	0.00442451	0.00253802
0.00585187	0.0065526	0.00779124	0.0108746	0.00812775	0.00719137	0.00491847	0.00686044	0.00479146	0.00312142	0.0103369	0.0136746	0.00944801	0.00571874	0.00747968	0.00328179	0.0118495	0.00468067	0.00929318	0.00889041	0.00358949	0.00481273	0.00555745	0.00434966	0.00701287	0.00705474	0.0059165	0.00261418	0.00639501	0.00576677	0.00717346	0.0030773	0.00546441	0.00727791	0.0123654	0.00176508	0.0053007	0.00288445	0.00485925	0.00472849	0.000869619	0.00602135	0.00188757	0.00235022	0.00710109	0.0125567	0.0048421	0.00882926	0.00525403	0.00306096
0.007457	0.00876838	0.00959554	0.0139741	0.00955391	0.0079007	0.0057042	0.00820471	0.00592412	0.00476277	0.012397	0.015844	0.01185	0.00709716	0.00885753	0.00508879	0.0142982	0.00541378	0.0109531	0.0107823	0.00503149	0.00695997	0.00660033	0.00642422	0.00965437	0.00744093	0.00827322	0.00420119	0.00842961	0.00803046	0.00888093	0.00395593	0.00620662	0.00877951	0.0133561	0.00223953	0.00787344	0.00488937	0.00654092	0.00580155	0.00267208	0.00836815	0.00302881	0.00419915	0.00919419	0.0140677	0.00516831	0.00952626	0.00560919	0.00387039
0.00848725	0.0107399	0.0114554	0.0163296	0.0108836	0.00879976	0.00747424	0.00996649	0.00664057	0.00601074	0.0144869	0.0180043	0.01451	0.00882069	0.0103873	0.00716152	0.0166698	0.00580332	0.0131215	0.0124919	0.00614863	0.00897615	0.00782651	0.00850038	0.0122951	0.00820289	0.0104485	0.00565106	0.0111816	0.0101286	0.0107869	0.00492292	0.00727783	0.0097159	0.0147735	0.00284888	0.0103532	0.00627726	0.0078096	0.00729345	0.00437212	0.01097	0.00367777	0.00596558	0.0099977	0.0152381	0.00615357	0.0100468	0.00638482	0.00493109
0.00927208	0.0121338	0.0131417	0.0177653	0.0125024	0.0100159	0.00989074	0.0115026	0.00690906	0.00670641	0.0168368	0.0199453	0.0167	0.0106698	0.0119475	0.00896662	0.0188026	0.0065963	0.0156109	0.0138615	0.00703469	0.0108377	0.00923408	0.0100934	0.0144088	0.0090712	0.0123886	0.00683772	0.0134009	0.0114645	0.0124579	0.00574754	0.00850771	0.010365	0.0170506	0.00364656	0.0116709	0.00741233	0.0086272	0.00934027	0.00515562	0.012502	0.00397293	0.00665721	0.00935571	0.016378	0.00747558	0.0110038	0.00787623	0.0060333
0.0100549	0.0127983	0.0142565	0.0179608	0.0141534	0.0113359	0.0121611	0.0122185	0.00686901	0.00703633	0.0187279	0.0213172	0.01785	0.0122822	0.0132083	0.00984535	0.0205475	0.00725945	0.0180921	0.0147908	0.00783873	0.0120043	0.0104942	0.0110868	0.0159823	0.00944228	0.0142188	0.00744714	0.01413	0.0117805	0.0128703	0.00612828	0.00962637	0.0110245	0.0197409	0.00435178	0.0115686	0.0088953	0.00942548	0.0114006	0.00470814	0.012115	0.0045293	0.0065017	0.00761653	0.0175483	0.00837803	0.0126012	0.00963612	0.00676924
0.0104196	0.0127421	0.0147931	0.0177615	0.0152269	0.0125965	0.0135855	0.0119732	0.00692111	0.00718008	0.0196196	0.0220091	0.01789	0.0133359	0.0137798	0.00990928	0.0214954	0.00786492	0.0197661	0.0150597	0.0084199	0.0122735	0.0110985	0.0113105	0.0169167	0.00950947	0.0154295	0.00730266	0.0136094	0.0114233	0.0121012	0.00655974	0.0103882	0.0117045	0.0215851	0.00518486	0.0103076	0.00981605	0.0104752	0.0124478	0.00343033	0.0106732	0.00521965	0.00518052	0.00604567	0.0180501	0.00768227	0.0143612	0.0104801	0.00681632
0.0100449	0.012125	0.0150108	0.0175023	0.0154107	0.0134478	0.0141293	0.0113337	0.00703113	0.00690554	0.0192112	0.021961	0.01693	0.01371	0.0134012	0.00913884	0.0215529	0.00830172	0.0200615	0.0145893	0.00817222	0.0107743	0.0110017	0.0109324	0.0169921	0.00969957	0.0152906	0.0066704	0.0125695	0.0109138	0.0120491	0.00738568	0.0110083	0.0123548	0.0223285	0.00556033	0.00880088	0.00945379	0.011059	0.0120747	0.00299688	0.00928334	0.00602638	0.0040328	0.00538767	0.0171625	0.00551992	0.0160721	0.0101491	0.00650775
0.00934029	0.0110769	0.0149686	0.0167948	0.0150225	0.0140682	0.0139911	0.0109411	0.00712715	0.00626214	0.0181314	0.0213622	0.01511	0.0133636	0.0125317	0.00797734	0.0209373	0.00871303	0.0189657	0.0141598	0.00735228	0.00904203	0.0106414	0.0105616	0.0162858	0.0103336	0.0137015	0.00593262	0.0118897	0.0102045	0.0132873	0.0086549	0.0117078	0.0129846	0.0226784	0.00571656	0.00779003	0.00828773	0.0107629	0.0109966	0.00341505	0.00856467	0.00659412	0.00403041	0.00552434	0.0153136	0.00340339	0.0174329	0.0098418	0.00598601
0.00894656	0.00988585	0.0146049	0.0157671	0.0144533	0.0145987	0.0139003	0.0110779	0.00716287	0.00580332	0.0176802	0.0203632	0.01231	0.0124764	0.0116015	0.0070099	0.0200291	0.00945638	0.0170575	0.0142707	0.00703097	0.00837907	0.0107976	0.0103908	0.0152071	0.0108674	0.0117114	0.00561692	0.0113896	0.00960697	0.0150181	0.0100375	0.0126674	0.0136848	0.0234368	0.00593935	0.0074306	0.00716683	0.0100834	0.00992025	0.00349473	0.00836538	0.00706377	0.00500012	0.00656688	0.0133432	0.0030235	0.0191328	0.00987859	0.00537718
0.00858435	0.00875528	0.0137613	0.0140111	0.013456	0.0148899	0.0138711	0.0115681	0.00679911	0.0053936	0.0177699	0.0189647	0.00936399	0.0110794	0.0107717	0.00643611	0.0188728	0.0097266	0.0149578	0.0148504	0.00766172	0.00868548	0.0114961	0.0101326	0.0140182	0.0107247	0.0102908	0.00551482	0.0105492	0.00882226	0.0147924	0.0106898	0.0135584	0.0141881	0.0243876	0.00611165	0.00710906	0.00651684	0.00961371	0.00913346	0.00332822	0.00765293	0.00730008	0.00635291	0.00720947	0.0117725	0.00507721	0.0199308	0.00992066	0.00455456
0.00727916	0.00723158	0.0124975	0.0117037	0.0116799	0.0144825	0.0131858	0.0113846	0.00571117	0.00472404	0.0175511	0.0167772	0.00708799	0.00916295	0.00951585	0.00567353	0.0169609	0.00911112	0.0126984	0.0146987	0.00816202	0.00858877	0.0118707	0.00913534	0.0123717	0.0098505	0.00949062	0.00504438	0.00882954	0.00797647	0.0119758	0.010033	0.0135914	0.0139958	0.0243627	0.0061348	0.00626307	0.00568477	0.00945153	0.00811288	0.0026179	0.00586118	0.00719279	0.00633127	0.006656	0.0104223	0.00790511	0.0183234	0.00869603	0.00357278
0.00466018	0.00503221	0.0107632	0.00900933	0.00907667	0.0132552	0.0110723	0.00982203	0.00396163	0.00341392	0.0157837	0.013669	0.00542599	0.00692325	0.00732232	0.00442611	0.0140981	0.00759383	0.0102691	0.0129671	0.00711568	0.00636286	0.0109589	0.00713143	0.010095	0.00799315	0.00830215	0.00390471	0.0061462	0.00661636	0.00861075	0.00796864	0.0124346	0.0126258	0.0226889	0.00538306	0.00483914	0.0045197	0.00873674	0.00649738	0.00213095	0.00357227	0.00689451	0.00531158	0.00533754	0.00903963	0.00972032	0.0147303	0.00615094	0.00249194
0.00183343	0.0024629	0.00852911	0.00610063	0.00629742	0.0110979	0.00788355	0.00712827	0.00203895	0.00186157	0.0123253	0.0104384	0.00383199	0.00455584	0.00471136	0.00301928	0.010808	0.00595023	0.00763102	0.0104169	0.00446211	0.00294924	0.00875513	0.00484387	0.00757141	0.00579755	0.00623662	0.00208372	0.00331538	0.00466382	0.00540285	0.00521818	0.0102165	0.0102017	0.0196424	0.00426531	0.00305233	0.00312967	0.00710754	0.00433595	0.00189994	0.00153845	0.00579089	0.00431614	0.00377899	0.00732815	0.00938027	0.0107858	0.00375941	0.00131686
0.000227664	0.000609134	0.00604097	0.00389516	0.00434166	0.00828991	0.00517478	0.00444193	0.000682371	0.000897192	0.00906199	0.00768344	0.00203499	0.00254085	0.00259684	0.00242037	0.00810276	0.00446555	0.00547132	0.00834619	0.00164691	0.000457682	0.00636914	0.00307088	0.0056056	0.00411461	0.0042893	0.00077127	0.00118914	0.00275752	0.00308031	0.0027367	0.00797928	0.00767323	0.016312	0.00342687	0.00173857	0.00191084	0.0052824	0.00236671	0.00142258	0.00102083	0.00402956	0.00373901	0.00297029	0.00554101	0.0070568	0.00933353	0.00237786	0.000454966
0.000157929	0.000277931	0.00405125	0.00292756	0.00346389	0.00575295	0.00395319	0.00290039	0.000146278	0.000550485	0.00727054	0.00593952	0.001098	0.0012215	0.00172741	0.00293589	0.00658725	0.00344029	0.00432688	0.00755801	0.00012618	0.000142565	0.00488583	0.00230113	0.00455777	0.0035586	0.00291964	0.000452202	0.000431748	0.00157537	0.00144395	0.00129793	0.00662814	0.00617783	0.0134588	0.00314898	0.0012951	0.00169006	0.00418672	0.00147348	0.00153271	0.0017271	0.00192714	0.00307205	0.00293592	0.00405105	0.0045582	0.0101146	0.00249729	4.36885e-06
0.00134044	0.00132056	0.00349334	0.00334914	0.00339754	0.00398688	0.00416729	0.00267382	0.000307641	0.000846174	0.00686607	0.00501455	0.00189501	0.00109711	0.00211264	0.00386933	0.00618457	0.00299529	0.00451362	0.00815027	0.000234527	0.00169303	0.0048175	0.00264313	0.00430146	0.00420603	0.00276381	0.00108569	0.000637963	0.00194182	0.00086949	0.00101959	0.00647818	0.00611386	0.0117444	0.00343052	0.00163372	0.0024193	0.00440303	0.00187707	0.00218692	0.00307657	0.000729284	0.00168187	0.00369865	0.00336044	0.00374031	0.0106691	0.00321929	0.000245597
0.00308316	0.00289466	0.00442968	0.00449677	0.00408607	0.00339813	0.00480693	0.00305053	0.00113628	0.00160076	0.00683893	0.00474335	0.00377601	0.00226061	0.00306295	0.00477974	0.00623062	0.00290997	0.00546	0.00947783	0.00139744	0.0035241	0.00555432	0.00370066	0.00467869	0.00484384	0.00321852	0.00203553	0.00161084	0.0033627	0.00149542	0.00154522	0.00708089	0.00665853	0.0110014	0.00404255	0.00205325	0.00400637	0.0056114	0.00312004	0.00255943	0.00444217	0.00170791	0.000811913	0.00515598	0.00357995	0.0054822	0.0102329	0.00372114	0.000994253
0.00490454	0.00428384	0.00631166	0.00583991	0.00560658	0.00386885	0.0053393	0.00373023	0.00245097	0.00282412	0.00685246	0.00568583	0.00624501	0.00425785	0.00442509	0.00561421	0.00638296	0.0039679	0.00652629	0.0112026	0.00306132	0.00476808	0.00667034	0.00500216	0.00573666	0.00521767	0.00394415	0.0027297	0.00341146	0.00537253	0.00246005	0.00248647	0.00785277	0.00726062	0.0108594	0.00506635	0.00220236	0.00544917	0.00711353	0.00457754	0.00322275	0.00527668	0.0042895	0.00176025	0.00695514	0.00448073	0.00846512	0.00989417	0.00435995	0.00194505
0.00669873	0.00582199	0.00843443	0.0075568	0.00775709	0.00541317	0.00611838	0.00511379	0.00433353	0.00462024	0.00793338	0.00778982	0.00880902	0.00683326	0.00654547	0.00706853	0.00705555	0.00604198	0.00828073	0.0136535	0.00496923	0.00569925	0.00829787	0.00636688	0.00740811	0.00630533	0.00580212	0.00401345	0.00619	0.00749797	0.003844	0.00380939	0.00872209	0.00836675	0.011337	0.00641029	0.0029027	0.00599817	0.00832716	0.00622057	0.00457333	0.0066573	0.00781505	0.00436358	0.0091256	0.006222	0.0106107	0.0116166	0.00561665	0.00336599
0.00889858	0.00835617	0.0107918	0.0101636	0.0104072	0.00834948	0.00815648	0.0076133	0.00658794	0.00694039	0.0107152	0.010921	0.01185	0.00975777	0.0097727	0.00992547	0.00898355	0.00925879	0.0113469	0.0167544	0.00727406	0.00742645	0.0106647	0.00845829	0.00964816	0.00876164	0.00911206	0.00637421	0.00956706	0.00989687	0.00621504	0.00584667	0.0101848	0.0107455	0.0125534	0.00821283	0.00539273	0.0069953	0.00945672	0.00858112	0.006956	0.00899525	0.0117578	0.00731908	0.0120906	0.00917293	0.0120807	0.0151521	0.00813601	0.00556643
0.0116177	0.011968	0.0135034	0.0136213	0.0133363	0.0118692	0.0110569	0.0109104	0.00904505	0.00991197	0.0143748	0.0140525	0.01496	0.0128731	0.0136734	0.0136865	0.0120807	0.0133468	0.0155349	0.020244	0.010039	0.0104335	0.0136138	0.0114841	0.0122243	0.0125043	0.0136266	0.00942842	0.0126717	0.0126529	0.0098085	0.00859044	0.0127123	0.0143001	0.0150892	0.0104528	0.00932086	0.0086365	0.0108919	0.0116723	0.0104911	0.0123544	0.0151662	0.0096036	0.0152815	0.0130332	0.0136909	0.0179297	0.0111864	0.0087732
0.0142921	0.0154629	0.0160989	0.0166171	0.0164168	0.0147931	0.013432	0.0136576	0.0113022	0.012772	0.017317	0.0160365	0.01679	0.0154684	0.0168658	0.0166123	0.0151568	0.0168032	0.0191799	0.0228621	0.0124493	0.0141027	0.0159203	0.0143977	0.0146073	0.0157059	0.0178074	0.0122617	0.0151013	0.0150775	0.0135244	0.011534	0.0156525	0.0174586	0.0181297	0.0128333	0.0130747	0.0109205	0.0125418	0.0147748	0.0135231	0.0149572	0.0175132	0.0114561	0.0172865	0.0164252	0.0158509	0.0189086	0.0134235	0.0119454
0.0156568	0.0172653	0.0178075	0.0179779	0.0188922	0.0158101	0.0142003	0.0146094	0.0125307	0.0143677	0.0180405	0.0164408	0.01763	0.0166382	0.01795	0.0173409	0.0168034	0.0189132	0.0205292	0.0236599	0.0136098	0.0170635	0.0167096	0.0158868	0.0161547	0.017184	0.0200392	0.0139108	0.0167608	0.0163165	0.0159774	0.013577	0.0178858	0.019113	0.0201258	0.0145567	0.0148907	0.0124701	0.0138753	0.0168526	0.0150845	0.0157401	0.0183604	0.0126748	0.0173821	0.0179991	0.0174002	0.018702	0.0143508	0.0136387
0.0148519	0.0169656	0.0180259	0.0173071	0.0194713	0.0147056	0.0133151	0.0139468	0.012469	0.0139537	0.0166728	0.015553	0.01756	0.0159778	0.016883	0.0162849	0.016499	0.0189548	0.0196752	0.0229384	0.0132403	0.0180107	0.0161157	0.0155638	0.0161343	0.0170561	0.019801	0.0145603	0.0175401	0.0161137	0.0163807	0.0139809	0.0184801	0.0191845	0.0201033	0.0146913	0.0144485	0.0120798	0.0141111	0.017301	0.01427	0.0154182	0.0182296	0.012604	0.0160441	0.0173325	0.0172297	0.0185197	0.0144505	0.0133218
0.0130736	0.0157169	0.0171818	0.0157277	0.0184265	0.0126162	0.0125123	0.0126965	0.0113587	0.0123847	0.0146527	0.0146617	0.01719	0.0141007	0.0149631	0.015262	0.0150537	0.0174101	0.0181252	0.0213981	0.0120204	0.0168924	0.0149659	0.0148423	0.0148193	0.0161877	0.0176718	0.0147701	0.0172395	0.0154926	0.0154321	0.0128434	0.0180615	0.0181991	0.0184865	0.0139026	0.0133582	0.0113999	0.0135734	0.0166845	0.0115791	0.0152624	0.01809	0.0117512	0.0153301	0.0155629	0.0162396	0.0190362	0.0148113	0.0118525
0.0119834	0.0151101	0.0163773	0.0150503	0.0170352	0.0113617	0.0125084	0.0122196	0.01063	0.0117696	0.0134808	0.0145195	0.01681	0.0127539	0.0138307	0.0156566	0.0138762	0.0160244	0.0171919	0.0201691	0.0112601	0.0153097	0.014401	0.0150964	0.0135154	0.01582	0.0155712	0.0148101	0.0162894	0.0157047	0.0143315	0.011283	0.0177105	0.0173551	0.0171926	0.0133805	0.0125598	0.0112502	0.0130615	0.0159824	0.00986457	0.0161853	0.0182608	0.0111104	0.0162959	0.0146305	0.0156	0.0199349	0.0155624	0.0109805
0.0125007	0.0159421	0.0165568	0.0157632	0.0165399	0.0118367	0.0131559	0.0129833	0.0112415	0.0128446	0.0137989	0.0149981	0.01605	0.0130936	0.0144379	0.0168849	0.0139733	0.0164126	0.0171689	0.0199305	0.0114698	0.0148988	0.0147261	0.0162133	0.0134368	0.0162807	0.01481	0.0150304	0.0156701	0.0173566	0.0138702	0.0106403	0.0177994	0.0171096	0.0174665	0.013837	0.0129514	0.0126405	0.0131878	0.016127	0.0106681	0.0173746	0.0187814	0.0115672	0.017597	0.0152179	0.0159804	0.0210048	0.0167733	0.0114682
0.0141667	0.0176299	0.0177626	0.017381	0.0171557	0.0132155	0.0142647	0.0141531	0.0127621	0.0147441	0.0147086	0.0158178	0.01629	0.0149676	0.016037	0.0181459	0.0154035	0.0186354	0.0176777	0.0207114	0.0123696	0.0156225	0.0156738	0.0175435	0.0145817	0.017892	0.0155991	0.0157108	0.0164309	0.0196963	0.0141293	0.0110881	0.0180295	0.0174353	0.018944	0.015345	0.0139616	0.0149204	0.0139155	0.0170741	0.0138128	0.0181925	0.0194914	0.0123555	0.0177915	0.0169069	0.0172707	0.0218865	0.0181831	0.0129673
0.0152944	0.0190344	0.0192295	0.0187051	0.0182249	0.0142877	0.0153556	0.0150761	0.0143411	0.015908	0.0155888	0.0164786	0.01764	0.0170308	0.017478	0.018958	0.0174625	0.0209102	0.0183474	0.0218209	0.0134397	0.0165358	0.0167447	0.0186553	0.0158041	0.0198432	0.0170689	0.0168209	0.018091	0.0212443	0.0145793	0.0122573	0.0180899	0.0182137	0.0203063	0.0167166	0.0148013	0.0166604	0.0147859	0.017996	0.0166384	0.0186017	0.0199299	0.0127417	0.0164646	0.0183682	0.0188506	0.0223187	0.0192416	0.0142485
0.0154613	0.0192919	0.0198793	0.0189707	0.0192564	0.01453	0.0160782	0.0153398	0.0147097	0.0157619	0.016349	0.0168198	0.01914	0.0176902	0.0181695	0.0191794	0.0189517	0.0215018	0.0190979	0.0220592	0.0139599	0.0162746	0.0173578	0.0193672	0.0162795	0.0211332	0.0184091	0.0176702	0.0194205	0.0212842	0.0148597	0.0131886	0.0182095	0.0187372	0.02067	0.0174091	0.01533	0.0180302	0.0153783	0.0183596	0.0171733	0.0189213	0.0194683	0.0128718	0.0152615	0.0186402	0.0199602	0.0224797	0.0194487	0.0144605
0.0151335	0.0183875	0.0192406	0.0185729	0.0195507	0.0144405	0.0159824	0.0152512	0.0141291	0.0149532	0.0168794	0.0164818	0.01965	0.0169368	0.0180407	0.0194794	0.0190553	0.0202001	0.0192909	0.0209583	0.0136803	0.0155949	0.01753	0.0197796	0.0159633	0.0210178	0.0194595	0.0173392	0.0195396	0.0199406	0.01488	0.0133604	0.0184993	0.0188419	0.0204415	0.0172317	0.0150194	0.0182699	0.0152922	0.0181521	0.0163525	0.0191209	0.0184072	0.013269	0.0161153	0.0182908	0.0199798	0.0224397	0.0184673	0.0136819
0.0147226	0.0169389	0.0178988	0.018082	0.0189048	0.0143507	0.0149957	0.0150326	0.0132689	0.0139832	0.01711	0.0155526	0.01795	0.0155577	0.0174913	0.0193312	0.0177849	0.018479	0.0184743	0.0195986	0.0125905	0.0152621	0.0174213	0.0193445	0.0153544	0.019496	0.0194804	0.0157886	0.0183791	0.01827	0.0149798	0.0128118	0.0186503	0.0181593	0.0199918	0.0164028	0.0145489	0.0173897	0.0145051	0.0177032	0.0152498	0.0190473	0.0171283	0.01438	0.0180939	0.0178807	0.0191897	0.0227973	0.0173583	0.012472
0.0146101	0.0154973	0.0167026	0.0179798	0.0175269	0.0139021	0.013686	0.0142361	0.0123691	0.0130627	0.0168307	0.0148217	0.0156	0.0145341	0.0164821	0.018852	0.0160056	0.0174143	0.0169958	0.0187094	0.0110605	0.014942	0.0171028	0.0179583	0.0145552	0.0181505	0.0184211	0.0139486	0.0166388	0.0170073	0.01509	0.0118622	0.0181423	0.0165447	0.0195717	0.0156121	0.0138489	0.0157995	0.0134555	0.0169456	0.0148829	0.0179725	0.0167907	0.0151535	0.0197859	0.0174908	0.0185499	0.0235167	0.0168894	0.0115713
0.0146393	0.0146329	0.0160564	0.0180995	0.0161153	0.0129931	0.0125144	0.0130765	0.0117492	0.0124509	0.0162807	0.0143411	0.0138	0.0142602	0.0151023	0.0183718	0.0145895	0.0169902	0.0154445	0.01846	0.0100102	0.0148215	0.0163847	0.016258	0.0136944	0.017424	0.0165913	0.0124291	0.0146789	0.0158764	0.0149107	0.0110015	0.0169736	0.0149014	0.0189825	0.0151011	0.0133095	0.0137297	0.0124843	0.0155685	0.0144363	0.0160304	0.017391	0.0150832	0.0205984	0.0168913	0.01847	0.0238496	0.0166589	0.0110305
0.0147683	0.0145683	0.0157266	0.0180313	0.0154415	0.0121121	0.0118712	0.0122926	0.0112095	0.0126379	0.0160201	0.0140008	0.01323	0.0143192	0.014111	0.0179011	0.0139821	0.0173963	0.0147607	0.0185199	0.00998782	0.0143828	0.0155244	0.0150343	0.0132707	0.0172788	0.0155304	0.0116997	0.0131693	0.0150338	0.0141017	0.0106503	0.0156533	0.0140123	0.0182323	0.0149002	0.0132403	0.01284	0.0119022	0.0139779	0.0136559	0.0141434	0.0176799	0.014223	0.0210288	0.0160314	0.0185099	0.023622	0.0160279	0.0109896
0.0150978	0.0151752	0.0153985	0.0175529	0.0154086	0.0118593	0.0121265	0.0123868	0.0109701	0.0138051	0.0160998	0.01379	0.01393	0.0144489	0.0141789	0.017929	0.0140863	0.0180953	0.0151468	0.0184	0.0109795	0.0143489	0.0150208	0.0147195	0.0135659	0.0176541	0.0157994	0.0116102	0.0126401	0.0147885	0.0131112	0.0106496	0.0147513	0.0145703	0.0179202	0.0149992	0.013621	0.0134203	0.0116302	0.0129924	0.0137722	0.0134625	0.0173582	0.0139358	0.0215294	0.0155801	0.0179796	0.0231809	0.0151587	0.0114389
0.0151799	0.0160547	0.015545	0.0171405	0.0160456	0.0126857	0.0134425	0.013323	0.0113708	0.0154048	0.0162597	0.0141876	0.01511	0.0147272	0.0154571	0.0183871	0.0147615	0.0189839	0.0164442	0.0185403	0.0121196	0.014647	0.0154147	0.0151659	0.0146415	0.0184995	0.016869	0.0122608	0.0132907	0.0156709	0.013059	0.0109688	0.0148683	0.0162441	0.0181181	0.0154081	0.0143108	0.0149104	0.0118967	0.0133448	0.0151878	0.0149708	0.016509	0.0150541	0.0210729	0.0160884	0.01736	0.023635	0.0150311	0.0122283
0.0151686	0.016865	0.0166752	0.0176645	0.0173628	0.014583	0.0152414	0.014522	0.0123517	0.0167562	0.0164295	0.0157346	0.01678	0.0155932	0.0172668	0.019614	0.0159769	0.0202712	0.0181935	0.018991	0.0126299	0.0150351	0.0169591	0.0163424	0.0162788	0.0199167	0.0183087	0.0136613	0.0147812	0.0176467	0.0144567	0.0117278	0.0160157	0.0181148	0.0190056	0.0163062	0.0147809	0.0167504	0.0130123	0.0148001	0.017789	0.0178745	0.0167026	0.0165516	0.019545	0.0172475	0.0180207	0.0252915	0.0160436	0.0133678
0.0157616	0.0178925	0.0190026	0.0191998	0.0191806	0.0169927	0.0171114	0.0159898	0.0140623	0.0176573	0.0170386	0.0180036	0.01901	0.0171989	0.0189072	0.0216818	0.017713	0.022108	0.0199042	0.0201521	0.0129798	0.0161297	0.0190475	0.0181691	0.0182969	0.021032	0.0204182	0.0155917	0.0169014	0.0194796	0.0168957	0.0128966	0.0179542	0.0198669	0.0205036	0.0180338	0.0155117	0.0183204	0.0148193	0.0167584	0.0205609	0.0209714	0.018806	0.0175668	0.018072	0.0189166	0.0204915	0.0264556	0.0180555	0.0147374
0.0174118	0.0195777	0.021905	0.0212877	0.0215187	0.0189148	0.0189812	0.0179867	0.0159721	0.0185268	0.0185771	0.0201343	0.0215	0.0194657	0.0204869	0.0237726	0.019721	0.0244473	0.0213248	0.0221829	0.0140794	0.0175862	0.0211779	0.0206861	0.0205259	0.0215148	0.023038	0.0177915	0.0192414	0.0208417	0.0191863	0.0148849	0.0201141	0.0212194	0.0223818	0.0202927	0.0169031	0.0200605	0.017058	0.0189573	0.0229766	0.0229767	0.0222586	0.0184444	0.0189036	0.0210858	0.0242417	0.0270363	0.0206968	0.0164068
0.0203831	0.0221726	0.0248947	0.0235769	0.024048	0.0202358	0.0209806	0.0203155	0.0176419	0.0197152	0.0210157	0.0221444	0.02449	0.0221238	0.0227054	0.0255436	0.0219292	0.0260831	0.0229628	0.0246432	0.016329	0.0198503	0.0232283	0.0234956	0.0228854	0.0225048	0.0254085	0.0197015	0.0215715	0.0222596	0.0211669	0.0173242	0.0222541	0.0225581	0.025019	0.0226631	0.0190237	0.0222705	0.0193087	0.0213763	0.0247246	0.0241543	0.0265888	0.0206828	0.0225161	0.0236752	0.0278013	0.02838	0.0237776	0.0184263
0.023882	0.0254199	0.0277631	0.0261543	0.0267968	0.0218934	0.0230801	0.0227352	0.0192922	0.0215526	0.0245343	0.0243038	0.02764	0.0251519	0.0258041	0.0273624	0.0244259	0.0267559	0.0255785	0.027213	0.0193688	0.0225882	0.0253064	0.0262755	0.0252653	0.0250491	0.0267791	0.0218419	0.0240317	0.0243341	0.0228371	0.019934	0.0244837	0.0242148	0.0282967	0.0245845	0.0212231	0.0246106	0.0213297	0.0238959	0.0258094	0.025257	0.0303662	0.0246626	0.0278032	0.0263654	0.0302009	0.0312519	0.0270273	0.0206759
0.0270962	0.0288299	0.0304831	0.0294508	0.0298853	0.0246497	0.0253087	0.0251941	0.0213732	0.0242796	0.0288135	0.0266131	0.03084	0.0284311	0.0292539	0.0298292	0.0273617	0.0280086	0.0293746	0.029543	0.0224788	0.0253482	0.028231	0.0293141	0.027704	0.0288996	0.0280687	0.0246426	0.0269621	0.0273693	0.0247762	0.0225742	0.0269231	0.026221	0.0321253	0.0263639	0.0229628	0.0271906	0.023319	0.0264754	0.0268774	0.027414	0.0327638	0.0289263	0.0331556	0.0287757	0.0321009	0.0355074	0.0300066	0.0232054
0.0297504	0.0322104	0.0334271	0.0330703	0.0332338	0.028438	0.0282546	0.0281899	0.0245445	0.0278671	0.0332837	0.0294316	0.03443	0.0317014	0.0326541	0.0333456	0.0308078	0.0311781	0.034003	0.0321937	0.0256788	0.0283172	0.0319477	0.0325231	0.0306501	0.0333577	0.0309472	0.0283732	0.0307325	0.0306493	0.0274949	0.0249845	0.0295428	0.028935	0.0360657	0.0288811	0.0248838	0.0299306	0.025736	0.0292836	0.0281909	0.0312193	0.0344437	0.0321962	0.0368809	0.031325	0.0347516	0.039789	0.0328972	0.0260548
0.0321292	0.0355502	0.0369733	0.0365802	0.037161	0.0318399	0.0321904	0.0319754	0.0285651	0.0320257	0.0374144	0.0327595	0.03813	0.0350402	0.0360936	0.0374535	0.0345449	0.0353055	0.0385339	0.0354645	0.0289387	0.0311965	0.0358974	0.0361011	0.0343248	0.0376195	0.0355162	0.0324729	0.0347624	0.0338295	0.0307439	0.0277133	0.032282	0.0322691	0.0397662	0.0322587	0.0277259	0.0325706	0.0287922	0.0325505	0.0306866	0.0358531	0.0366666	0.0347461	0.0394927	0.0346933	0.0390123	0.0438493	0.0362285	0.029214
0.0352905	0.0390088	0.0412879	0.0405265	0.0415495	0.0348402	0.0367099	0.0362535	0.0328753	0.0364151	0.040885	0.0373359	0.04229	0.0387473	0.0402622	0.0422814	0.0387404	0.0393182	0.0429042	0.0393852	0.0323986	0.0346503	0.0396987	0.0399505	0.0389892	0.0420164	0.0408261	0.0359726	0.0384621	0.037247	0.0347927	0.0310119	0.0356099	0.0365221	0.0436455	0.0361581	0.031938	0.0355007	0.0326384	0.0364476	0.0342645	0.0411942	0.0405897	0.0379503	0.0421509	0.0389519	0.0446525	0.0481786	0.0403107	0.0331425
0.0396403	0.0429445	0.0458788	0.0453909	0.0461287	0.0384467	0.0406622	0.0406717	0.0372856	0.0411236	0.044614	0.0430335	0.04686	0.0431325	0.0450811	0.0473208	0.0434854	0.0427686	0.0474429	0.0436354	0.0363184	0.0390344	0.0433966	0.0437101	0.0443551	0.047019	0.0456363	0.0394329	0.0418723	0.0412121	0.0392919	0.0350499	0.0398769	0.041348	0.0475846	0.0398183	0.0370888	0.0390811	0.0370652	0.0406354	0.0390568	0.0464844	0.0455002	0.0428462	0.0459559	0.043791	0.0502625	0.052219	0.0453431	0.0380406
0.0450834	0.0477493	0.0504677	0.0511183	0.0508284	0.0434823	0.044611	0.045717	0.0421264	0.0463027	0.0494025	0.0489337	0.05182	0.048398	0.050211	0.0524703	0.0485736	0.0471903	0.0523619	0.0480859	0.0407282	0.043544	0.0481989	0.0478872	0.0502426	0.0526935	0.0508758	0.0435137	0.045973	0.0460968	0.0442812	0.040028	0.0452942	0.046506	0.0520029	0.043926	0.0423987	0.0449116	0.0421216	0.0454418	0.0460377	0.0518348	0.0502896	0.0491251	0.05179	0.0490205	0.0557824	0.0566653	0.0513551	0.0439094
0.0511305	0.053465	0.0551014	0.0567409	0.0556575	0.0496004	0.0492467	0.0517517	0.0477974	0.0514934	0.0549217	0.0549039	0.05698	0.0543352	0.0553812	0.058059	0.0538629	0.0533324	0.0573623	0.0530466	0.045818	0.0485217	0.0543424	0.0528927	0.0566413	0.0589318	0.0569153	0.0489549	0.0511635	0.0516441	0.049641	0.0456768	0.0513736	0.0520433	0.0568017	0.0491826	0.0475884	0.0526318	0.0481574	0.05092	0.0535386	0.0572634	0.0549604	0.0560381	0.0592373	0.0544404	0.0610323	0.0623188	0.058106	0.0502092
0.0573992	0.0595849	0.0602867	0.0617041	0.0608955	0.0556511	0.0550422	0.0583605	0.0540276	0.0563145	0.0609013	0.0606347	0.06234	0.0605542	0.0603216	0.0637591	0.0591427	0.0598315	0.0621227	0.0584068	0.051158	0.0533338	0.0611813	0.0587093	0.0627544	0.0647294	0.0633553	0.0556153	0.0566933	0.0573238	0.0547916	0.0518659	0.0572345	0.0578314	0.0619304	0.0551611	0.0525782	0.0605217	0.0545568	0.056123	0.0607853	0.0622625	0.0602621	0.0629157	0.0665089	0.0599405	0.0663325	0.0690754	0.0647447	0.0562199
0.0636918	0.0650509	0.065845	0.0663153	0.0662856	0.0615118	0.0610248	0.0643972	0.0600269	0.0608648	0.0665523	0.0659664	0.06744	0.0667467	0.0649224	0.0691215	0.0644237	0.0665722	0.0670022	0.0637265	0.056568	0.0578366	0.0673575	0.0648004	0.0680603	0.069312	0.0691361	0.062295	0.0615427	0.0629545	0.0593526	0.0580467	0.0626959	0.063703	0.0673306	0.0611922	0.0574481	0.0672713	0.0606598	0.0605183	0.0668133	0.067183	0.0661522	0.0693305	0.073082	0.0650016	0.0720425	0.0755112	0.0704516	0.0618407
0.0691724	0.0693394	0.0707448	0.0709162	0.071528	0.0672037	0.0655428	0.0689473	0.0650752	0.0657742	0.0713439	0.0703803	0.07201	0.0718955	0.0689637	0.0735261	0.0694494	0.0726486	0.0719533	0.0686957	0.0618682	0.0620121	0.0723555	0.0700279	0.0724363	0.0727924	0.0735472	0.0680535	0.0653622	0.0685762	0.0635534	0.0634694	0.067628	0.0690111	0.0720746	0.0664855	0.0621673	0.072171	0.0660756	0.0639631	0.0709236	0.0722631	0.0715897	0.0750381	0.0783265	0.0693032	0.0775825	0.0799241	0.0746781	0.0669521
0.072868	0.0719987	0.07406	0.0749507	0.0757341	0.0715298	0.0686491	0.0719958	0.0684028	0.0702072	0.0749359	0.0727659	0.07527	0.0751572	0.0721253	0.0765406	0.0732815	0.0772783	0.0759478	0.0727645	0.0657888	0.0647826	0.0759241	0.0732181	0.0759108	0.0752212	0.0768479	0.071512	0.0684818	0.073454	0.067005	0.0673632	0.0714716	0.072943	0.0754803	0.0705798	0.0659448	0.0758706	0.0698345	0.0668548	0.0737594	0.0769793	0.0753253	0.0790696	0.0821793	0.0726749	0.0825819	0.0817461	0.0774551	0.0707847
0.0745047	0.0731962	0.0756581	0.0777092	0.0782232	0.0731393	0.0702353	0.0736141	0.0697103	0.0730542	0.0767087	0.0734302	0.07669	0.0762194	0.0742473	0.0786839	0.0756848	0.0798824	0.0784839	0.0757027	0.0678496	0.0666497	0.0777344	0.0747954	0.0787266	0.0767708	0.0789689	0.0732308	0.0710212	0.0762705	0.0692873	0.0693775	0.0734873	0.0754562	0.0770972	0.0728266	0.0678313	0.07744	0.0720035	0.0695471	0.0742858	0.0804211	0.0769521	0.0812561	0.0858112	0.0749971	0.0856306	0.0816737	0.0789922	0.0728083
0.0742681	0.0735101	0.0761419	0.0788188	0.0786125	0.0719766	0.0708992	0.0740412	0.0690481	0.0734425	0.0768708	0.0728133	0.07683	0.0755667	0.0751097	0.0797386	0.0767366	0.0796872	0.0791801	0.0769902	0.0681702	0.0673699	0.0779539	0.0751606	0.0800278	0.077044	0.0798199	0.0735597	0.0724105	0.0762083	0.0700297	0.0696213	0.0733527	0.076162	0.077033	0.0726337	0.067658	0.0761794	0.0722341	0.0712741	0.0728537	0.08175	0.0773799	0.082263	0.0874884	0.0758501	0.0856294	0.080567	0.0793193	0.0725921
0.0726574	0.0732819	0.0759844	0.0780982	0.0771984	0.0694088	0.070584	0.0731784	0.0668468	0.0716183	0.0757525	0.0710857	0.0765	0.0742091	0.0745819	0.0792642	0.0764676	0.0777446	0.078624	0.0762379	0.0670206	0.0665517	0.0762346	0.074704	0.0792499	0.0758565	0.0793108	0.072669	0.0726598	0.0738387	0.0698306	0.0682545	0.0716459	0.0749268	0.0755974	0.0706175	0.0659169	0.072399	0.0703829	0.0715324	0.0702105	0.0806403	0.0766972	0.0818388	0.0867064	0.0746637	0.0831184	0.0791264	0.0782954	0.0704147
0.0700433	0.0730315	0.0748664	0.0759638	0.075388	0.0667879	0.0690985	0.0713625	0.0640466	0.0688499	0.073374	0.0688165	0.07633	0.0724704	0.0731131	0.0775781	0.0751258	0.0748974	0.0770769	0.0739666	0.0649409	0.0643992	0.0729718	0.0736872	0.076986	0.0737423	0.077941	0.0709984	0.0719495	0.0708683	0.0695502	0.0657166	0.0692767	0.0722951	0.0731697	0.0682268	0.064208	0.0679592	0.0676452	0.0704977	0.0676736	0.0778557	0.0745834	0.0800154	0.0831139	0.0718156	0.0790281	0.0783132	0.0758337	0.0675949
0.0670634	0.0727529	0.0729624	0.0733735	0.0739163	0.0645668	0.067071	0.0692933	0.0612566	0.0658997	0.0705144	0.0664961	0.0759	0.0706608	0.0712035	0.0750506	0.0730703	0.0720156	0.0749181	0.0710764	0.0622011	0.0619377	0.0689145	0.0717608	0.0744054	0.0713914	0.0770207	0.0688184	0.0710494	0.0684735	0.0698395	0.0625972	0.0669062	0.0691649	0.0706985	0.0665445	0.0632888	0.0653396	0.064834	0.0689979	0.066251	0.0745243	0.0707305	0.0769124	0.0778055	0.0688446	0.0747183	0.077724	0.0732549	0.065004
0.0644687	0.0718476	0.0709048	0.071339	0.0725169	0.0623273	0.0641942	0.0669446	0.0585468	0.063129	0.0674746	0.064545	0.07433	0.0686422	0.0692135	0.071962	0.0707211	0.0697225	0.0728774	0.0682465	0.0592811	0.0601302	0.064643	0.0696708	0.0721735	0.0694564	0.075951	0.0668384	0.0699991	0.0666108	0.069791	0.0595067	0.0648252	0.0666389	0.0688059	0.0651844	0.0625084	0.0642999	0.062402	0.0679248	0.0654988	0.0711356	0.066071	0.072843	0.0737501	0.0669924	0.0710984	0.0763894	0.0714973	0.063103
0.0624846	0.0701321	0.0693191	0.0701958	0.0707391	0.059868	0.0610936	0.0645348	0.056007	0.0603989	0.064095	0.062825	0.07189	0.0663936	0.0672834	0.0687615	0.0684898	0.0675637	0.0707879	0.0655368	0.0566909	0.0594527	0.061297	0.0675905	0.0698457	0.0679534	0.0740318	0.0646281	0.0682788	0.0649805	0.0683534	0.0567956	0.0630846	0.0645471	0.0675243	0.0634759	0.0612873	0.0637098	0.060162	0.0672634	0.064278	0.0682179	0.0622734	0.069328	0.0711067	0.0660215	0.0676886	0.0738564	0.0705678	0.0613433
0.060695	0.0677647	0.0680378	0.068839	0.0684902	0.057338	0.0585396	0.0620649	0.0534869	0.0578081	0.0606151	0.0606765	0.06939	0.0638646	0.0652336	0.0660193	0.0662699	0.0647188	0.0684391	0.0631371	0.0541709	0.0592036	0.0586546	0.0655308	0.0668499	0.0665252	0.0709726	0.0619979	0.0660584	0.0631615	0.0658449	0.0545545	0.0612655	0.0623095	0.0663251	0.0613569	0.0594872	0.0623496	0.0576132	0.0665256	0.0620263	0.0656483	0.0596559	0.0661081	0.0690367	0.0649423	0.0648489	0.0697919	0.0691744	0.0590942
0.0585106	0.0652747	0.0662402	0.066684	0.0664192	0.0547483	0.0569855	0.0595755	0.0508666	0.0554477	0.0569852	0.0580177	0.06698	0.0612949	0.0630841	0.0637286	0.0639617	0.0609438	0.0656406	0.0609074	0.0519308	0.0581012	0.055887	0.0631931	0.0633417	0.0645121	0.0672327	0.0592079	0.0634183	0.0614015	0.0625956	0.0527143	0.0588377	0.0597236	0.0645183	0.0589875	0.0578777	0.0601895	0.0551531	0.0649809	0.0597965	0.0629669	0.0578355	0.0626834	0.0661602	0.0631538	0.0623086	0.0655413	0.0659806	0.0565349
0.0553988	0.0628254	0.0634222	0.0636879	0.0644199	0.0520889	0.0560155	0.0568778	0.0479062	0.0531179	0.0536744	0.055208	0.06431	0.0586261	0.0603554	0.0611812	0.0613651	0.0566443	0.0627304	0.0588373	0.0496609	0.0563967	0.0526103	0.0602858	0.0599796	0.0618854	0.0643021	0.0564779	0.0606884	0.0594637	0.0595551	0.0505157	0.0554603	0.0565573	0.0617623	0.0565283	0.0564575	0.0580595	0.052495	0.0625454	0.0570146	0.0599254	0.0553743	0.0587178	0.0621328	0.060665	0.0589885	0.0614995	0.0615794	0.0533561
0.0513449	0.0598394	0.0598491	0.0602889	0.0618537	0.0490306	0.0540923	0.053542	0.0447061	0.050579	0.0510736	0.0522086	0.06087	0.0555489	0.0568366	0.0574153	0.0582987	0.0528901	0.0599803	0.056376	0.0469112	0.0536339	0.0488414	0.0570671	0.0570275	0.0594429	0.0614922	0.0536475	0.0581484	0.0569579	0.0565653	0.0474777	0.0513219	0.0532972	0.0578262	0.0533808	0.054616	0.0557994	0.0492783	0.059488	0.0534263	0.0566346	0.0523831	0.0544416	0.0579521	0.0574562	0.0554884	0.0579168	0.057251	0.0495271
0.0468862	0.056173	0.05619	0.0569091	0.0582583	0.0453122	0.0503499	0.0496441	0.0416264	0.0476099	0.0485437	0.0489196	0.05738	0.0520015	0.0529467	0.0532646	0.0550587	0.0496885	0.0569122	0.0527551	0.0433115	0.0504056	0.0454385	0.053538	0.0541286	0.0569955	0.0581828	0.0502573	0.0554182	0.0537915	0.0531658	0.0436788	0.0468821	0.0500282	0.0532171	0.0494824	0.0516238	0.0527592	0.0454306	0.0561283	0.0483515	0.0533363	0.0487113	0.0509419	0.0542601	0.0536769	0.0518484	0.0548667	0.0537929	0.0452175
0.042454	0.0520944	0.0527732	0.0531608	0.0539403	0.0414517	0.0456916	0.0457729	0.0388569	0.0447693	0.0459138	0.0451704	0.05442	0.0480228	0.0493857	0.0499809	0.0519966	0.0462013	0.0531246	0.0486747	0.0392315	0.0471364	0.0424174	0.0501469	0.0507719	0.0538649	0.0539934	0.0467972	0.052358	0.0502822	0.0499853	0.0399279	0.0425611	0.0463715	0.0489546	0.0455916	0.047533	0.0485289	0.0415486	0.0530363	0.0424597	0.0505181	0.0442504	0.0483343	0.0512979	0.0498166	0.0484586	0.0507931	0.0508828	0.0410169
0.0386079	0.0480034	0.0497551	0.0494098	0.049619	0.0381295	0.0413573	0.0421617	0.0364771	0.0419495	0.0434036	0.0415294	0.0522	0.0442507	0.0466444	0.04734	0.0491259	0.042293	0.048965	0.0446052	0.0358212	0.0434686	0.0391897	0.046876	0.0469937	0.049497	0.0494034	0.0432773	0.0490579	0.0470104	0.046905	0.0368266	0.0389488	0.0424932	0.0455511	0.0420602	0.0433633	0.0435488	0.0386138	0.0502052	0.0383468	0.0478461	0.0396802	0.0455171	0.0489665	0.0464157	0.0450882	0.0457567	0.0476616	0.0374856
0.0356213	0.0443203	0.0468248	0.046097	0.045816	0.0355473	0.0385796	0.0385617	0.034097	0.03905	0.0410435	0.0385476	0.05028	0.0408785	0.0442244	0.0442826	0.0461277	0.0384406	0.0451528	0.0410459	0.033021	0.0399569	0.0354917	0.0439542	0.0432022	0.0440904	0.0454526	0.0400276	0.0457882	0.04385	0.0442044	0.0339964	0.0362067	0.0383826	0.0430485	0.039069	0.0395843	0.038669	0.0360925	0.0474853	0.0356514	0.0444528	0.0353326	0.0418409	0.0468767	0.0433854	0.0405878	0.0405048	0.0439309	0.0344849
0.0331883	0.0411076	0.0438353	0.0431354	0.042594	0.0333768	0.0370161	0.0349912	0.0315267	0.035821	0.0384443	0.0358575	0.04746	0.0376973	0.0414053	0.0404942	0.0428991	0.0354151	0.0419805	0.0379262	0.030341	0.0364262	0.03176	0.0412435	0.0398787	0.039489	0.0425218	0.0371379	0.0431885	0.0406505	0.0416845	0.0310167	0.0338762	0.0348951	0.0406989	0.03598	0.0363647	0.0349493	0.0336926	0.0445568	0.0344489	0.0404201	0.032445	0.0379363	0.0442089	0.0400361	0.035608	0.0363358	0.040162	0.0317845
0.0309485	0.0383056	0.0409562	0.0404151	0.0395534	0.0310677	0.0355076	0.0315994	0.0286663	0.0324508	0.0349157	0.0328687	0.0439	0.0348854	0.038106	0.0370112	0.0397081	0.0332412	0.0392992	0.0349865	0.0273511	0.0333219	0.0287948	0.0385732	0.0371163	0.0359491	0.0404815	0.0346884	0.0409386	0.03738	0.0387254	0.0280764	0.031447	0.032468	0.0381697	0.0325005	0.0332346	0.0323595	0.0311927	0.0413872	0.0336699	0.0360513	0.0304062	0.0349979	0.0409102	0.0365062	0.0318887	0.0347143	0.037104	0.0291844
0.028431	0.0357154	0.0381978	0.0374467	0.0366927	0.0284585	0.033521	0.0286466	0.0255764	0.0295093	0.0307361	0.029489	0.03989	0.032255	0.0346559	0.0348366	0.0366374	0.0313704	0.036759	0.0323167	0.024481	0.0307887	0.0266216	0.0361226	0.0343473	0.0332912	0.0382319	0.0326181	0.0384683	0.0344975	0.035416	0.0254058	0.0286576	0.0302679	0.0354609	0.0294587	0.0301155	0.0300695	0.0289508	0.038505	0.0323165	0.0323459	0.0286865	0.033093	0.0376298	0.0331956	0.0295993	0.0340833	0.0347543	0.0266943
0.0257414	0.032927	0.0356085	0.0343168	0.0339426	0.0257585	0.0305645	0.0260849	0.0227668	0.026749	0.0269151	0.0265871	0.03637	0.0295557	0.031575	0.0332265	0.0335282	0.0295807	0.0342888	0.0297067	0.0223607	0.0282994	0.0245229	0.0334544	0.0314182	0.0314761	0.0352027	0.0298875	0.0354279	0.0317876	0.0315864	0.0229055	0.0260665	0.0280792	0.0321828	0.0268275	0.0276462	0.0278795	0.0271004	0.0359341	0.0308124	0.0296691	0.0269359	0.0311861	0.0344189	0.0302051	0.0284496	0.0328887	0.0321734	0.0241046
0.0232098	0.0299378	0.0329559	0.0313957	0.0310932	0.0231381	0.0274941	0.0236448	0.0202471	0.024059	0.023844	0.0243658	0.03325	0.0267565	0.0289544	0.03094	0.030299	0.027593	0.031869	0.0270063	0.0205607	0.0257204	0.0219457	0.0304069	0.028458	0.0296074	0.0310233	0.0265072	0.0320078	0.0287995	0.0282451	0.0205053	0.0239456	0.0254923	0.0286736	0.0245967	0.0254864	0.0256795	0.0246149	0.0332657	0.027781	0.0273796	0.0247351	0.0282759	0.031917	0.0273851	0.0273592	0.0303959	0.0291927	0.0213947
0.0208096	0.0269478	0.0298815	0.0285361	0.0281734	0.0206379	0.0244536	0.0211453	0.0179272	0.0212594	0.0212937	0.0221766	0.02978	0.0237668	0.0263847	0.0278431	0.0271182	0.0249466	0.0292402	0.0240564	0.0186208	0.0230014	0.0191458	0.0267495	0.0255668	0.0279082	0.026663	0.0231077	0.0285979	0.0257295	0.0257138	0.0181949	0.0218063	0.0228123	0.0248644	0.0223872	0.0233061	0.0237296	0.0213285	0.0301089	0.0234496	0.0249368	0.0220929	0.0245943	0.0295673	0.0243853	0.0250889	0.0266001	0.0261433	0.0188043
0.0182709	0.0238681	0.0262982	0.0253984	0.0252427	0.0180783	0.0216326	0.0186152	0.0156172	0.018449	0.0185839	0.0193484	0.02604	0.0210745	0.0235552	0.0239349	0.0240475	0.022027	0.0262314	0.0213569	0.016231	0.020241	0.0166331	0.0228888	0.023144	0.0254966	0.023382	0.0204883	0.025328	0.0227278	0.0237032	0.016284	0.0192176	0.0201827	0.0210435	0.0197878	0.0209462	0.0216694	0.0177181	0.0264508	0.0192619	0.0218049	0.0183517	0.0211398	0.0269184	0.0215647	0.0224887	0.0229776	0.0233839	0.0164738
0.0155816	0.0208474	0.0224883	0.0217208	0.0227607	0.0153188	0.018903	0.0161249	0.0133674	0.0158981	0.0160134	0.0161784	0.02216	0.0186738	0.0203858	0.0201932	0.0209086	0.0191861	0.0230317	0.0190272	0.013541	0.0176198	0.0146807	0.0195657	0.0208941	0.0223013	0.0214212	0.0183883	0.0222781	0.0202543	0.0217638	0.0145939	0.0162081	0.0171751	0.0177512	0.0176064	0.0187469	0.0187693	0.0146839	0.0227102	0.0160905	0.018556	0.014543	0.0183138	0.0239203	0.0191641	0.0195086	0.0196861	0.0206524	0.0144036
0.0130096	0.0179865	0.0189631	0.0179598	0.0204615	0.0125984	0.0158446	0.0137243	0.0114077	0.0135276	0.0141324	0.0136062	0.01882	0.0161155	0.0170758	0.0170009	0.0176693	0.0165354	0.0198713	0.0169174	0.010911	0.0151498	0.0127317	0.0166739	0.0184562	0.0192391	0.0197615	0.0161281	0.0193882	0.0182129	0.0189156	0.0126447	0.013467	0.014343	0.0150688	0.0155367	0.0169468	0.0156893	0.0124707	0.0192581	0.0135987	0.0158903	0.0117656	0.0157644	0.0198629	0.0168543	0.0167791	0.0165952	0.0171713	0.012244
0.0108453	0.0152849	0.0160578	0.0147555	0.0174848	0.010147	0.0126349	0.0114635	0.00955167	0.0113968	0.012662	0.0117842	0.01623	0.0132569	0.0139153	0.0144384	0.014477	0.013816	0.0168904	0.0148372	0.00860978	0.0124106	0.0105828	0.0141025	0.0155693	0.0161981	0.0171723	0.0137483	0.0166283	0.0160246	0.0152667	0.0104949	0.0111459	0.0116703	0.0130764	0.0131877	0.0147455	0.0129994	0.0103907	0.0162751	0.0104587	0.0142549	0.0101578	0.013226	0.0157516	0.0142348	0.0154095	0.0137431	0.0135521	0.00981226
0.0092418	0.0129728	0.0135589	0.0123221	0.0140355	0.00821838	0.00931998	0.0091906	0.00756534	0.00934467	0.0112624	0.0104137	0.01427	0.0102369	0.0109849	0.0124271	0.0117718	0.0109851	0.0141297	0.0125271	0.0068046	0.0100085	0.00830579	0.0116819	0.0121113	0.0133667	0.0136727	0.0115985	0.0138882	0.0135471	0.0111768	0.00832776	0.00907248	0.00958149	0.0115453	0.0104688	0.0117245	0.0105794	0.00831946	0.0137431	0.00649126	0.0133559	0.00908858	0.0110227	0.0123988	0.0114947	0.0145897	0.0114992	0.0105441	0.00741088
0.00775345	0.0108818	0.0110585	0.010172	0.0109422	0.00670553	0.00684453	0.00699956	0.00534831	0.00735844	0.00906652	0.00885588	0.01216	0.00748662	0.00832935	0.0104569	0.00962386	0.00887179	0.0115489	0.0102572	0.00536253	0.00784959	0.00623977	0.00943168	0.0088649	0.0104777	0.0102723	0.00954013	0.0111784	0.0105891	0.00751725	0.0063152	0.00704336	0.00785232	0.0100953	0.00747768	0.00848417	0.00808342	0.00642539	0.0114723	0.00328617	0.0122532	0.00695115	0.00962178	0.00991014	0.00901095	0.0139796	0.0101964	0.00845914	0.0054778
0.00602154	0.00893433	0.00857444	0.00775546	0.00890927	0.00522149	0.00512381	0.00510867	0.00332893	0.0054571	0.00658839	0.00674436	0.00950698	0.00516915	0.00605065	0.00883441	0.00797836	0.00765304	0.00928862	0.00813639	0.00385159	0.005991	0.00463628	0.00753549	0.00647393	0.00755226	0.00800943	0.00685557	0.00888375	0.00772327	0.00535851	0.00466323	0.00516372	0.00594426	0.00871922	0.00513414	0.00597968	0.00558844	0.00471082	0.00918841	0.00185917	0.0103894	0.00392162	0.00876634	0.00831096	0.00716975	0.0128192	0.00851698	0.00712732	0.00425155
0.00419585	0.00699887	0.00650924	0.0053551	0.00766147	0.0039247	0.00374277	0.00346319	0.00200088	0.00370531	0.0047142	0.0043446	0.00680899	0.00322406	0.00418185	0.00756259	0.0065511	0.00652615	0.00735832	0.00614955	0.00220059	0.00452482	0.00329987	0.00557102	0.00498403	0.00546052	0.00627913	0.00372368	0.00710094	0.00527488	0.00449295	0.00348619	0.00365072	0.00399018	0.00724398	0.00351822	0.00443115	0.00339658	0.00298504	0.00703516	0.000758473	0.00790024	0.00128584	0.00735125	0.00711652	0.00588316	0.0106591	0.00559761	0.00616328	0.00366567
0.00277379	0.00486158	0.00501936	0.00356966	0.00620229	0.00294968	0.0026037	0.00212707	0.00138652	0.00237563	0.00368602	0.00217112	0.00461899	0.00170815	0.00289379	0.00627239	0.00494487	0.00506483	0.0058797	0.00430686	0.000894093	0.0027089	0.00229187	0.00367691	0.00411532	0.00438298	0.00500686	0.00119862	0.00546599	0.00300687	0.00393206	0.00272629	0.0024349	0.00212249	0.00546406	0.00232719	0.00357574	0.00199081	0.00128669	0.00527261	3.20652e-05	0.00549993	0.00016069	0.00501427	0.00581405	0.00455449	0.00860408	0.00228197	0.00547409	0.00337648
0.00211143	0.00281611	0.00388757	0.00259969	0.00443501	0.00218425	0.00167412	0.00112791	0.00108255	0.00152075	0.00320749	0.000809167	0.00340999	0.000754711	0.00209514	0.0045311	0.00326481	0.00307002	0.00471087	0.00276021	0.000192265	0.00112331	0.00159141	0.00215763	0.00341546	0.00380167	0.0038688	0.000100428	0.00385791	0.00136315	0.00303897	0.00230386	0.0015092	0.000918447	0.00349049	0.00137862	0.0028185	0.00158498	0.00022942	0.00390676	-2.26568e-05	0.00392106	0.00105763	0.00259848	0.00442312	0.00301389	0.00649196	0.00079399	0.00447589	0.00297196
0.00177981	0.00122056	0.00279349	0.00211619	0.00288195	0.00148535	0.00139823	0.000534663	0.000671507	0.00142483	0.00288227	0.000349199	0.00234199	0.00033893	0.00150889	0.00255079	0.00171819	0.00112725	0.00370658	0.0015147	-7.53556e-06	0.000193918	0.00106753	0.00111392	0.00255626	0.00293472	0.0029086	0.000165634	0.002145	0.000509937	0.00153056	0.00184506	0.000794146	0.000309168	0.00152043	0.000617129	0.00186441	0.00186822	7.09569e-06	0.00278075	0.000722409	0.00309035	0.003065	0.000898436	0.00315219	0.00132773	0.00410496	0.00162802	0.00294595	0.00218764
0.0012352	0.000320228	0.00177756	0.00163771	0.00196388	0.000626654	0.00146171	0.000387534	0.000215891	0.00138552	0.00289779	0.0003731	0.001458	0.000248399	0.00105778	0.00117284	0.000655185	0.000181204	0.00267778	0.000689215	-9.35831e-06	-9.31291e-06	0.000703765	0.000639848	0.00178709	0.00145635	0.00232941	0.000359797	0.000804701	0.000647793	0.000354551	0.00136702	0.000301733	3.95467e-05	0.000271244	0.000164871	0.00100878	0.00306727	0.000193306	0.0017899	0.00213655	0.0022522	0.00448508	7.27936e-05	0.002446	0.000150611	0.00195207	0.00291155	0.00127744	0.0011238
0.000506682	-9.83823e-07	0.00121784	0.00112059	0.00161363	2.69373e-05	0.00134905	0.000295927	-3.22101e-06	0.000960337	0.00314074	0.000410072	0.000955098	0.000111577	0.000567131	0.000583237	0.000158801	-8.84347e-06	0.00165318	0.000233193	-2.22685e-05	0.000529885	0.00038784	0.000283162	0.00130184	0.00023925	0.00167648	0.00044059	0.000168961	0.00119625	2.0353e-05	0.00099055	5.03282e-05	-3.04034e-05	-5.69769e-06	-1.72537e-05	0.000508874	0.00386898	0.000182857	0.00107017	0.00232364	0.00114806	0.00422487	-1.65146e-05	0.00260729	7.41323e-05	0.000264207	0.00272242	0.000119484	0.000299948
4.0996e-05	7.59523e-05	0.000934928	0.000747165	0.00160281	-1.02778e-05	0.000980075	9.0584e-05	-1.94992e-05	0.000341764	0.00308367	0.000361185	0.000888402	1.53521e-06	0.000313345	0.000437592	1.39813e-05	0.000183248	0.00106357	1.63603e-05	0.000236866	0.00113509	0.000136754	0.000130559	0.00121749	1.04854e-05	0.00111438	0.000498457	-9.91323e-06	0.00119225	0.000179134	0.000554241	-3.42085e-05	5.42466e-05	0.000427223	1.57783e-05	0.000671528	0.00313772	4.3704e-05	0.000640197	0.00161485	0.000244495	0.0027532	0.000183994	0.00255406	0.000843402	2.01807e-05	0.00124082	4.94656e-05	2.97974e-06
6.49463e-06	0.000332597	0.000651051	0.000505485	0.0015784	4.43535e-05	0.000423066	-1.84675e-05	-9.89491e-06	-1.49855e-05	0.00197402	0.00040894	0.001428	-4.27931e-05	0.000281605	0.000190822	-2.88415e-05	0.000152825	0.000718446	-3.91544e-05	0.000653453	0.00102905	3.03277e-06	0.00011986	0.00143483	0.000623192	0.000678296	0.00102861	0.000111531	0.0008967	0.000437887	0.000201532	-5.0021e-05	0.000170353	0.00104229	0.000213588	0.000937262	0.00165762	4.97463e-05	0.000375402	0.000518297	9.89533e-07	0.000992993	0.000508845	0.00171025	0.00175579	0.000702922	0.000209369	0.000742185	-3.13148e-05
0.000243735	0.000646163	0.000291151	0.000274159	0.0013754	0.000151395	1.89512e-05	0.000104599	1.07952e-06	0.000147045	0.000570334	0.000758997	0.001991	4.30823e-05	0.00022704	-4.2509e-06	2.87549e-05	0.000157408	0.000505594	-8.34222e-05	0.000912338	0.00043362	-2.10821e-05	0.000152156	0.00142487	0.00124434	0.000308533	0.00181046	0.000107561	0.000458271	0.000426961	2.20481e-05	-2.99328e-05	8.8334e-05	0.0011076	0.000427494	0.000695634	0.000239146	5.8202e-05	0.000170308	2.14628e-06	0.000126822	0.000124739	0.000636832	0.000558673	0.00191746	0.00133219	-2.64778e-05	0.00190676	-5.00241e-05
0.000472763	0.000816413	4.38834e-06	4.70397e-05	0.000952833	0.000101309	-5.56828e-05	0.000533491	-4.70691e-05	0.000332444	-6.27565e-06	0.00120911	0.002396	0.00030159	0.000109225	0.000119759	0.000134114	0.000959627	0.000213592	-1.59475e-05	0.000961222	-0.000257462	7.91369e-05	0.000209737	0.00113318	0.00113704	9.70485e-05	0.00213	2.98564e-05	0.000253988	0.000477702	-4.38561e-05	-1.93898e-05	-8.40987e-05	0.000767972	0.000281071	0.0001344	8.58501e-05	4.21868e-06	8.35175e-06	0.000564726	0.000296535	-2.90536e-05	0.000211652	-1.94032e-05	0.00118763	0.00155997	4.5812e-05	0.00283902	2.28982e-05
0.000377075	0.000702129	7.57999e-05	-9.30493e-06	0.000380443	-9.6713e-06	8.75068e-06	0.000765356	-8.9901e-05	0.000188901	0.000139043	0.0012406	0.002545	0.000540275	-8.60522e-06	0.000853963	0.00029511	0.00203003	1.67134e-05	0.000236068	0.000798294	-6.45249e-05	0.0001511	0.000179656	0.000795858	0.000780314	4.82676e-06	0.00179429	6.90561e-06	0.000305503	0.000862134	-3.48311e-06	-2.7873e-06	1.37089e-05	0.000466807	1.05936e-05	-2.67203e-05	0.0004691	-3.41771e-07	-4.42943e-06	0.00113693	0.000191905	-0.000101553	-9.86275e-06	0.000622498	0.000342151	0.00145504	0.000146776	0.00281781	0.000279723
0.000110032	0.000398663	0.000355476	0.000249692	1.124e-05	0.00015904	0.000181271	0.00051406	-1.55619e-05	1.0219e-05	0.000634779	0.00072417	0.002054	0.000762615	-2.71209e-05	0.00182395	0.000406134	0.00229666	-3.92497e-05	0.000493192	0.000486521	0.00121855	7.11079e-05	0.000193657	0.000494272	0.000454562	5.45619e-05	0.000689856	-3.78958e-05	0.000448881	0.00126655	2.00234e-05	6.26503e-05	0.000631966	0.000245451	-3.92598e-05	0.000208614	0.00026314	3.61587e-05	4.48013e-05	0.00136602	-4.49714e-05	0.000179338	6.11024e-05	0.00211483	2.53395e-06	0.00176328	0.00041703	0.00196115	0.000492923
6.82637e-06	9.99439e-05	0.000481017	0.00083429	-3.08323e-05	0.000398648	0.000129746	0.000146419	2.66209e-05	-2.32904e-05	0.000546467	0.00021703	0.00113799	0.000793243	9.64079e-05	0.00222404	0.000335588	0.00133311	-8.29313e-05	0.000532445	0.000216291	0.00292046	-2.36705e-05	0.000109947	0.000355653	0.000340398	0.000668896	-8.45258e-07	2.04646e-05	0.000597548	0.00123946	1.75524e-05	0.000236801	0.00120302	0.000280988	-9.25135e-05	0.000471974	3.03157e-05	0.000429667	0.000207048	0.00108699	-0.000131165	0.00100225	-6.36068e-06	0.00287822	0.000163817	0.00252933	0.00166154	0.000713082	0.000398974
0.000207897	-7.94015e-06	0.00034206	0.00125471	2.82523e-05	0.000686436	-7.32075e-05	-8.06412e-06	0.000100571	0.000336342	6.0946e-05	1.78336e-06	0.000344896	0.00059999	0.000140409	0.00168614	0.000174205	0.000222061	-7.47683e-05	0.000332638	1.91228e-05	0.00414496	8.19401e-05	6.52327e-06	0.000186292	0.000243789	0.00155334	3.30288e-05	8.89333e-05	0.000372808	0.000699894	-2.05494e-05	0.000380865	0.00116464	0.000173779	-0.000134942	0.000415679	1.55544e-05	0.000571483	0.000286884	0.00108677	-5.26828e-05	0.00214541	-7.29091e-05	0.00250332	0.000569944	0.0031953	0.00307409	6.52958e-06	9.82953e-05
0.000769692	-6.23714e-06	2.85875e-05	0.00119352	0.000199666	0.000802925	-7.64199e-05	9.00152e-05	0.000113875	0.000820365	-4.27265e-05	-1.76681e-05	-9.72186e-06	0.000269941	7.52236e-05	0.000721694	8.4379e-06	3.16505e-05	9.71593e-05	0.000136676	-3.83829e-05	0.00464265	0.000645796	-4.67677e-05	1.1033e-05	-9.36944e-06	0.00225869	0.00051099	0.000318377	7.17656e-05	0.000123538	8.84644e-05	0.000585572	0.000596632	-2.61551e-06	-0.00020949	2.91056e-05	0.000645076	0.000422323	0.000174889	0.00127543	0.00025621	0.00314758	0.000261053	0.00152069	0.000730818	0.003647	0.00363562	0.000103386	7.67102e-06
0.0010372	0.000198172	-7.88846e-05	0.000738105	0.000219313	0.000545967	0.000161723	0.000411345	-1.50818e-05	0.00100378	0.000284277	0.000101876	0.000398905	3.29466e-05	4.88221e-05	5.31422e-05	-2.04701e-05	0.000473133	0.000492143	2.59812e-06	0.000104817	0.00455826	0.00126489	-8.01453e-05	6.59497e-06	0.000298337	0.00220936	0.000890122	0.000610468	-1.76093e-05	-1.31811e-05	0.000398028	0.000836163	0.000110472	-5.25662e-06	-5.80471e-05	-0.000130534	0.00125702	0.000224306	6.85984e-05	0.000969489	0.0007261	0.0035597	0.000891114	0.00109721	0.000676213	0.00327667	0.00261352	0.000374961	0.000314539
0.000941974	0.000460493	4.65998e-05	0.000153038	4.90824e-05	0.000338094	0.000524943	0.00051552	-2.99221e-05	0.000977154	0.000690525	0.000471886	0.00161601	-1.92854e-05	0.000252345	1.53398e-05	4.56359e-05	0.00074483	0.0007835	-2.42408e-07	0.000375976	0.0041456	0.00160678	0.000100311	0.000442639	0.000984075	0.00124985	0.000766843	0.000855393	0.000288529	0.000207082	0.00056414	0.000896495	0.000268678	0.000157906	0.000573976	-6.74672e-05	0.000984865	7.01153e-05	4.29466e-06	0.000232797	0.000952091	0.00311594	0.00164197	0.0014653	0.000533115	0.00232752	0.00101503	0.000447688	0.000812914
0.000842614	0.000675926	0.000200368	-1.27698e-05	-1.02191e-05	7.10878e-05	0.000691172	0.000414695	3.34395e-05	0.000730448	0.000822485	0.00113723	0.00300101	0.000119941	0.000505799	0.000230024	0.000111004	0.000796708	0.000918607	0.000184707	0.00075555	0.00336393	0.00170868	0.000444918	0.00136896	0.00151097	0.000247577	0.000755438	0.00106394	0.00109971	0.000841406	0.000521878	0.000663661	0.00102343	0.000622354	0.00113269	4.15282e-05	0.00035459	0.000119098	-4.78274e-05	0.000378389	0.000811046	0.00262006	0.00166429	0.00202022	0.000498635	0.00127955	0.000317045	0.00019256	0.00108277
0.00119083	0.00081015	0.000232282	0.000260786	0.000192401	7.70518e-05	0.000667689	0.000227901	0.000335655	0.000299857	0.000512275	0.00157126	0.003932	0.000508352	0.000479686	0.000292123	4.42547e-05	0.00137077	0.000965373	0.000501791	0.00112389	0.00244335	0.00178863	0.000952973	0.00220038	0.00179848	4.06411e-06	0.00166294	0.000764507	0.0016963	0.00127555	0.000206227	0.000220205	0.001568	0.000935434	0.00130899	0.000203905	0.00018618	-2.5957e-05	-0.0001018	0.00168058	0.000557631	0.00224653	0.00146298	0.00257852	0.000454678	0.00049257	0.000542546	9.8487e-05	0.00104213
0.00181155	0.000915132	9.37381e-05	0.00107685	0.000697027	0.000614713	0.000494535	0.000293052	0.000693302	0.000112488	0.000172574	0.00163004	0.003694	0.000887635	0.000189245	0.000230278	-7.24758e-05	0.00264648	0.000778108	0.000987862	0.001269	0.00226357	0.00183253	0.00134578	0.00237237	0.00152237	0.000666976	0.00277652	0.000275947	0.00189972	0.00130118	6.13244e-06	-8.60044e-06	0.00133349	0.000851032	0.00116662	0.000372706	0.000946387	-8.19229e-05	-0.000155792	0.00349414	0.00026895	0.00206869	0.0015422	0.00293781	0.000249321	0.000451503	0.000837382	0.000981901	0.0010588
0.00207433	0.00095513	-3.1315e-05	0.00197814	0.00141304	0.00133368	0.000308756	0.000503399	0.000880168	0.00011025	0.000315566	0.00165286	0.00260899	0.000890098	-2.17422e-05	0.000518117	-9.73355e-06	0.00360179	0.000441194	0.00126728	0.00108112	0.00280943	0.00200995	0.00132401	0.00217406	0.00130869	0.00176323	0.00299778	6.90485e-06	0.0018178	0.00113928	0.000130003	8.41358e-05	0.000579326	0.000874383	0.00101137	0.000450242	0.00236129	0.000202666	-0.000104509	0.00498792	0.000357593	0.00178239	0.00156246	0.00350388	3.46085e-05	0.00043213	0.000330329	0.00229417	0.00134048
0.00199357	0.000745857	7.09966e-05	0.00226426	0.00182598	0.00200845	0.000511107	0.000508659	0.00105604	0.000332785	0.00107753	0.00177478	0.00128799	0.000717607	0.000116982	0.00126692	0.00036367	0.00354042	0.000121136	0.00144624	0.000679263	0.00350089	0.00213472	0.000988734	0.0017537	0.00147265	0.00244869	0.00240328	8.30618e-05	0.001752	0.00107096	0.000768314	0.000288488	2.53782e-05	0.0012609	0.000969608	0.000439219	0.00337816	0.000625605	0.000120209	0.0052238	0.000532324	0.00090099	0.00169215	0.00437089	-3.86004e-05	0.000217997	1.58021e-05	0.0034589	0.00153883
0.00174491	0.000404136	0.000372031	0.00185964	0.00181589	0.0021372	0.00107101	0.000425061	0.0010089	0.000773562	0.0022375	0.00171773	0.000346097	0.000418924	0.000543269	0.00198977	0.000729166	0.00242216	-1.17565e-05	0.00158908	0.000307889	0.00362311	0.00205829	0.000628053	0.00140011	0.0016866	0.00250208	0.00149055	0.000690334	0.00140802	0.00122779	0.00158832	0.000600574	9.25848e-05	0.00198219	0.000989776	0.000385384	0.00382508	0.00113071	0.000384793	0.00490662	0.000428608	0.000460518	0.00151361	0.00556053	0.000322304	3.97438e-05	0.000484949	0.00386468	0.00147224
0.00162247	0.000176045	0.000781829	0.00103179	0.00146815	0.00196559	0.00171264	0.000461002	0.000935468	0.00107093	0.00277092	0.00112395	2.26392e-05	0.000395088	0.00113104	0.00233372	0.000810383	0.00099613	0.000118895	0.0015488	0.000335243	0.00323906	0.00164233	0.000692616	0.00104635	0.00199026	0.00241512	0.00122714	0.00112417	0.000820945	0.00116037	0.00206948	0.000936429	0.000790134	0.00262075	0.00103866	0.000383205	0.0039119	0.00138328	0.000594328	0.00346617	0.000227586	0.000773476	0.00140171	0.00645795	0.00105768	8.94649e-05	0.00118197	0.0034287	0.00133212
0.00162342	0.000188183	0.00113018	0.000270747	0.000929703	0.00189627	0.00193734	0.00076619	0.000966419	0.00151648	0.00220634	0.000460502	3.90709e-05	0.000719335	0.00152561	0.00207863	0.000639722	0.000196466	0.000223185	0.00126742	0.000529525	0.00269466	0.00092037	0.000979742	0.000607424	0.00189422	0.00219031	0.00152107	0.00133115	0.000212076	0.000772869	0.00198573	0.00121429	0.00169277	0.00241234	0.00125094	0.000675993	0.00308572	0.00142682	0.000680139	0.00170616	6.01418e-05	0.00165313	0.00191776	0.00589158	0.00162626	0.000321406	0.00147637	0.00290627	0.00143265
0.00140443	0.000458217	0.00127103	-2.29785e-06	0.00053924	0.00172978	0.00146813	0.0010561	0.00113337	0.00191498	0.0011306	0.000423248	0.000322002	0.000968507	0.00149537	0.00158393	0.000402361	1.69564e-05	0.000203213	0.000733307	0.000651363	0.00207245	0.000521159	0.0010286	0.00025852	0.00128204	0.00147065	0.00145288	0.00157815	6.27099e-06	0.00054083	0.00146241	0.00146439	0.0023741	0.00137723	0.00176821	0.00105264	0.00167666	0.00154841	0.000655656	0.000747429	0.000267729	0.00250685	0.00264024	0.00420679	0.00180704	0.000856647	0.000864321	0.00270066	0.00171065
0.00105821	0.000791419	0.00114362	0.000282752	0.000301036	0.00138344	0.000728179	0.000931122	0.0014463	0.00206018	0.00025283	0.000880701	0.000755702	0.001082	0.00113587	0.00115125	0.000288678	0.00067596	0.000132004	0.000267545	0.000737469	0.00163818	0.000341434	0.000706299	2.28146e-05	0.000564811	0.000594658	0.00119867	0.00184224	0.000373242	0.000694402	0.000866328	0.00165156	0.00253792	0.000476467	0.00231186	0.00139146	0.000441636	0.00160456	0.000622489	0.000595043	0.000552445	0.00248691	0.00316429	0.00238866	0.0015835	0.00124099	0.000469973	0.00246578	0.00167034
0.000628243	0.000941711	0.00077175	0.0011951	9.31967e-05	0.000815706	0.000156989	0.000547672	0.00155886	0.00173184	1.58516e-05	0.00111891	0.001081	0.000921142	0.000548714	0.000989158	0.000260911	0.00182364	5.11062e-05	0.000138836	0.000823061	0.00157385	0.000316387	0.000253823	-2.94302e-05	8.00531e-05	0.000222531	0.000713112	0.00220816	0.000638304	0.00123703	0.00060826	0.00178878	0.00214376	4.32033e-06	0.00231105	0.0015399	0.000393445	0.00177785	0.000484215	0.0013435	0.000537874	0.001691	0.00285842	0.00148837	0.00138819	0.000954908	0.00110121	0.00174876	0.00132473
0.000254964	0.000827053	0.000336996	0.00227206	9.43169e-05	0.000364228	-8.63534e-06	0.000180611	0.00126642	0.000964947	9.80768e-07	0.0008407	0.001283	0.000630315	0.00011733	0.00105275	0.000303072	0.00254291	0.000183347	0.00023852	0.000961558	0.00156996	0.000452306	0.000102406	0.000149399	0.000344678	0.00100615	0.000275177	0.00230192	0.000768882	0.00164757	0.000746696	0.00177933	0.00150724	0.000274621	0.00156491	0.00130329	0.00199237	0.00202833	0.000265843	0.00223027	0.000326253	0.000744918	0.00161601	0.00147121	0.00145579	0.000462327	0.00214008	0.000770591	0.000921063
8.53555e-05	0.000656715	8.45938e-05	0.00276155	0.000426501	0.000133828	0.000175655	4.98094e-06	0.000710945	0.000324382	0.000152636	0.000465044	0.001156	0.000429366	-1.11934e-05	0.00101458	0.000424897	0.00242777	0.000510428	0.000300386	0.000993508	0.00118428	0.000615269	0.000183115	0.00064536	0.00140112	0.0022251	8.70702e-05	0.00201671	0.000729596	0.0016571	0.00093837	0.00151691	0.001007	0.000861715	0.000613576	0.000779517	0.00337518	0.00188378	6.76839e-05	0.0027828	7.07546e-05	0.000140408	0.000677102	0.00183679	0.00154102	1.24734e-05	0.00278098	0.000173816	0.000608895
-1.10798e-05	0.000613256	4.80722e-06	0.00232316	0.00109071	-8.53503e-06	0.000760827	-4.01806e-05	0.000168177	3.77163e-05	0.000509373	0.00035544	0.000984199	0.000285707	0.000102999	0.000678044	0.000572736	0.00165777	0.00104424	0.000244201	0.000918405	0.000508898	0.000962475	0.000190679	0.00115848	0.00259209	0.00311456	-1.93055e-05	0.00149468	0.000754503	0.00165597	0.000832503	0.00117493	0.000864156	0.00103281	4.31351e-05	0.000238915	0.00373501	0.0013606	-3.16123e-05	0.00271287	-9.87352e-06	6.55189e-06	0.000169961	0.00210831	0.00132771	0.000400208	0.00229639	0.000575425	0.000342367
-6.90161e-05	0.000758137	-5.08849e-05	0.001412	0.00173792	-6.92602e-05	0.00150567	-0.000113294	-2.06728e-07	0.000122245	0.000970589	0.000289278	0.0008688	0.000177648	0.000432394	0.000194561	0.000650374	0.00108426	0.00131385	0.000152463	0.0010789	9.91504e-06	0.00111668	0.000109176	0.00134828	0.00323884	0.00324511	-1.7727e-05	0.0010197	0.000763407	0.00171794	0.000399358	0.000884584	0.00119591	0.00105339	0.00027272	-5.79264e-06	0.00356291	0.000548727	-2.21679e-05	0.00212903	2.79032e-05	8.15632e-05	-2.22028e-05	0.00229173	0.000713821	0.00139228	0.00126356	0.00134419	5.29972e-05
-5.87891e-05	0.000858908	-7.10159e-06	0.000750373	0.0018021	0.000108974	0.00209435	-0.00015132	0.000120553	8.14821e-05	0.00145151	9.69848e-05	0.000936401	9.03077e-05	0.000694238	-5.45214e-06	0.000604836	0.000971859	0.00102178	4.44585e-05	0.00142289	0.000234436	0.00107289	0.000157997	0.000989322	0.00321061	0.00292641	4.79783e-05	0.000585446	0.000560398	0.00166835	3.35437e-05	0.00057886	0.00176267	0.000767699	0.000941231	0.000136961	0.00310993	2.177e-05	9.28095e-05	0.00165582	-1.05233e-05	-2.0194e-05	0.000195732	0.00223632	9.43468e-05	0.001709	0.000332299	0.00163422	-9.30685e-07
0.000102117	0.000732263	0.000175518	0.00052289	0.00126132	0.000504287	0.00208979	1.09039e-05	0.000207584	-8.27346e-06	0.00148929	-5.10205e-06	0.001023	4.04529e-06	0.000658296	7.53534e-05	0.000579497	0.000725404	0.000429343	-2.62651e-05	0.00151004	0.00112721	0.000800204	0.000346044	0.000369384	0.00280064	0.00215475	0.000275139	0.000301519	0.000184012	0.00120908	0.000104659	0.000358401	0.00208013	0.00060836	0.00130364	0.000399842	0.00276987	5.94666e-05	0.000274962	0.0017565	3.89699e-05	1.5722e-05	0.000797718	0.00214798	7.94401e-05	0.00151285	-4.66787e-06	0.00161275	7.84421e-05
0.000326119	0.000613782	0.000578573	0.000497849	0.000483961	0.000743712	0.00123765	0.000333069	0.000141463	6.65358e-05	0.0010508	0.000193636	0.000984799	-5.04579e-05	0.000376735	0.000455266	0.000652742	0.000211588	1.14554e-05	-2.11903e-05	0.0011742	0.00199568	0.000426702	0.000458748	5.30125e-05	0.00236468	0.000957582	0.000793947	0.000425196	-8.42974e-06	0.000452292	0.000458733	0.000320569	0.0018861	0.000815871	0.00107939	0.000357859	0.00195072	0.000235519	0.000434956	0.00221157	6.17887e-05	9.27471e-05	0.00167074	0.00236432	0.00064641	0.00118388	3.51687e-05	0.00153019	9.02676e-05
0.000283434	0.000652557	0.000900357	0.000257237	3.5042e-05	0.000708845	0.000364554	0.00055495	6.16917e-05	0.000186637	0.000532419	0.000790623	0.000651397	-1.59273e-05	0.00015762	0.000923269	0.000772996	-3.09845e-06	0.000172219	0.000122085	0.000517247	0.00232063	0.000138917	0.000302495	6.30226e-05	0.0021006	8.27493e-05	0.00126719	0.00123986	3.07746e-05	3.59376e-05	0.000619087	0.000556272	0.00106891	0.000956228	0.000487491	0.000169023	0.000668061	0.000203329	0.000419261	0.00205122	0.000105454	0.000148044	0.00232319	0.0024459	0.00121026	0.00108912	0.000165739	0.00170954	3.64671e-05
0.000123843	0.000869547	0.000808528	1.36891e-05	4.13625e-05	0.000405162	7.58544e-05	0.000433523	0.000193959	0.00024917	0.000346801	0.00120235	0.000124598	4.4624e-05	0.00019158	0.00131939	0.000875166	0.000308016	0.000687859	0.000471906	4.7725e-05	0.00171004	-9.83824e-06	0.000170468	0.000244573	0.00172873	0.000133269	0.00127578	0.00275889	-3.65272e-06	0.000264963	0.000545733	0.000850878	0.000191071	0.00108688	3.43738e-05	1.16175e-06	1.60025e-05	1.59864e-05	0.000238636	0.00155395	9.79951e-05	0.000190463	0.002074	0.00244904	0.00132817	0.00148815	0.000365078	0.00194847	-6.51614e-06
0.000192997	0.00102848	0.000463381	0.000103689	0.00038787	5.318e-05	0.000914733	9.97401e-05	0.000398431	8.714e-05	0.000970899	0.00117454	2.47035e-06	0.000132855	0.000371214	0.00185334	0.000889978	0.000852849	0.00106822	0.000697163	-1.05743e-05	0.000694464	0.000156683	0.00032705	0.000341002	0.00104252	0.00128999	0.000838454	0.00382126	-7.43004e-05	0.000952797	0.000368396	0.00102055	1.91675e-05	0.000920069	4.13876e-05	0.000131365	0.000434392	5.77754e-06	7.11514e-05	0.00137939	-4.97889e-05	0.000103654	0.00142003	0.00244268	0.00102466	0.00168097	0.000352141	0.00214454	0.00026015
0.000418549	0.00100939	0.000114995	0.000357968	0.00072442	-2.97987e-05	0.00215997	3.85459e-06	0.000415902	-9.8127e-05	0.0015805	0.000870622	0.000239103	0.00022731	0.000429998	0.00205608	0.00087991	0.000770673	0.00103079	0.000600454	1.04016e-05	0.000143351	0.000296864	0.000657924	0.000292463	0.000519812	0.00245033	0.000402905	0.00368753	-0.000150376	0.00146559	0.000377858	0.00123633	0.000697141	0.00046988	0.000391478	0.000557092	0.00215147	0.000102302	6.3311e-05	0.00170836	0.000168615	0.000149113	0.000728127	0.00277437	0.000738436	0.00141983	0.000634642	0.00240181	0.000521138
0.000463118	0.000941879	9.24492e-05	0.000545745	0.000888212	4.88482e-05	0.0027192	0.000215892	0.000272549	-1.46138e-05	0.00137776	0.000729715	0.000806303	0.000392158	0.000375517	0.00175398	0.00094136	0.000392601	0.00066794	0.00026047	-4.20222e-06	0.000223594	0.000307804	0.000829163	0.000237782	0.000725323	0.00277513	0.000739404	0.00265531	-0.00014701	0.00123581	0.000847455	0.00150831	0.00179697	0.000173155	0.000697928	0.00093303	0.00399425	0.000139752	0.00016021	0.00285825	0.000415266	0.000615826	0.000197507	0.00355012	0.000741398	0.000935912	0.00130256	0.00271546	0.000450822
0.000202619	0.000909413	0.00047148	0.000398276	0.000965869	0.000206475	0.00246666	0.000424135	6.49043e-05	0.000124583	0.000650655	0.00102008	0.001224	0.000722387	0.00034284	0.00103706	0.00106001	0.000270498	0.000297878	-5.04854e-06	2.8823e-05	0.000703587	0.000143128	0.000765453	0.000213003	0.00192657	0.0020336	0.0015106	0.00171264	-5.02243e-05	0.000657271	0.00131699	0.00168784	0.0022607	0.000165566	0.000947568	0.00119297	0.0042838	0.000235628	0.000177273	0.00358371	0.000638633	0.00130226	0.000476692	0.00461961	0.000927775	0.000305686	0.00178873	0.00276065	0.000206366
0.000132164	0.000949901	0.00095648	6.17753e-05	0.000874146	0.000250951	0.00165973	0.000337494	-4.28279e-05	0.000281402	1.12803e-05	0.00120984	0.001357	0.00107431	0.000329782	0.000242441	0.00112367	0.000690671	7.66728e-05	1.35694e-05	0.000152007	0.000814869	-2.13772e-05	0.000688915	0.000294274	0.00320748	0.00166999	0.0022145	0.00145203	0.000158127	0.000295398	0.00171231	0.00154869	0.00177366	0.000380953	0.000796759	0.000997698	0.00283561	0.00068012	9.14142e-05	0.00352175	0.000993483	0.00163464	0.00133321	0.00568233	0.00117461	6.2477e-06	0.00224531	0.00245186	0.000155982
0.00044447	0.000982521	0.00133354	-3.2008e-05	0.000723639	7.78778e-05	0.00114047	7.60603e-05	-7.06404e-07	0.000494212	0.000265759	0.00105285	0.00137	0.00123789	0.000207082	8.08972e-06	0.00113415	0.00122995	7.29648e-05	0.000231566	0.000590618	0.000451044	0.000155073	0.000780237	0.00038073	0.00358397	0.00223435	0.00268814	0.00163813	0.000651466	0.000390163	0.00186703	0.0012388	0.000848707	0.000593447	0.00056916	0.000634253	0.00131979	0.00153846	9.82212e-07	0.00330537	0.00148594	0.00110496	0.00253029	0.00718693	0.00129998	8.34729e-05	0.00233975	0.00187742	0.000531851
0.000855404	0.00106258	0.00132306	0.000175817	0.000442944	6.62662e-05	0.0010809	1.43886e-05	0.000177549	0.000656213	0.00102195	0.000629169	0.001282	0.00106389	2.98794e-05	4.55533e-05	0.00109026	0.00114225	0.000383636	0.000371933	0.000992091	9.83858e-05	0.000468153	0.00101552	0.000433385	0.00330953	0.00321233	0.00263381	0.0017579	0.0013555	0.000906998	0.00163968	0.00107424	0.000230209	0.000372961	0.000619126	0.000217573	0.000997801	0.00219778	-1.58108e-05	0.00343779	0.00246346	0.000149342	0.00344774	0.00896289	0.00113946	0.000603888	0.0024821	0.00125696	0.00102029
0.000797458	0.00109005	0.000949149	0.000684487	0.000260513	0.000236074	0.00103449	0.000304458	0.000466265	0.000883489	0.00139469	0.000350878	0.001057	0.000600613	-1.08163e-05	0.000269468	0.00111828	0.00100028	0.000719306	0.000259136	0.00107001	-2.1454e-05	0.000676185	0.00133621	0.000449127	0.0030871	0.00370808	0.00222252	0.00147983	0.00194102	0.00105991	0.00138567	0.00106685	0.000371814	2.7806e-05	0.000834662	7.17945e-05	0.0019153	0.0022496	0.000173897	0.00439734	0.00322137	8.5137e-05	0.00362573	0.0103271	0.000826895	0.00159645	0.00269885	0.000986857	0.00119605
0.000505073	0.00103721	0.000435719	0.00115212	0.000435619	0.000298918	0.000808561	0.000742346	0.000577541	0.00112224	0.00148007	0.000426607	0.000627798	0.000213761	0.000164775	0.000389626	0.00126468	0.000806173	0.000849887	0.000289105	0.000989973	0.000146237	0.000528996	0.00169728	0.000568224	0.00284617	0.00265111	0.00150434	0.00124989	0.00222196	0.00109102	0.00102971	0.00116358	0.000874632	-3.01129e-05	0.00112854	0.000388006	0.00322721	0.00211367	0.000444001	0.00520432	0.00318574	0.000839911	0.00350304	0.0107014	0.00053393	0.00245122	0.00231899	0.00101307	0.000918328
0.000514339	0.00107534	4.56992e-05	0.00126221	0.000866963	0.000210767	0.000406057	0.00104501	0.000430649	0.00132254	0.00132028	0.000519751	0.0004286	3.33824e-05	0.00042531	0.000578866	0.00134843	0.000722804	0.000621485	0.000513024	0.000655552	0.000302703	0.000180115	0.00196115	0.000797678	0.00203806	0.00114603	0.000755271	0.00119008	0.00230145	0.00106298	0.000858453	0.00137928	0.00135947	2.97226e-05	0.000944337	0.000839305	0.00377605	0.0020988	0.000616489	0.00548483	0.00275008	0.00135077	0.00341175	0.0091065	0.000391236	0.00277715	0.00162818	0.000963304	0.000455263
0.000767749	0.00128249	6.62748e-06	0.00111197	0.00133045	2.4298e-05	0.000227373	0.000995807	0.000207203	0.00135422	0.00119219	0.000593453	0.000560302	-3.92046e-05	0.000522236	0.000986889	0.00140467	0.000523987	0.000452931	0.000728692	0.00025603	0.000455736	4.18207e-05	0.0019826	0.00101919	0.00111985	0.0003295	0.000554711	0.00142821	0.0020368	0.0011766	0.000905401	0.00167532	0.00130787	0.000200156	0.000459789	0.00120916	0.00357684	0.00217892	0.000650451	0.00497264	0.00214964	0.000861625	0.00328673	0.00686686	0.000374272	0.00314422	0.00071419	0.000579591	0.000168106
0.0010436	0.00154274	0.000325091	0.00101806	0.00139948	0.000185032	0.000293341	0.000632975	1.1063e-05	0.00118189	0.00103534	0.000722002	0.000890001	8.50911e-05	0.000350613	0.00150012	0.0014142	0.000116575	0.000732858	0.000730973	6.35699e-05	0.00082671	0.00014751	0.00171289	0.00145808	0.000869536	0.000431009	0.000548628	0.00173509	0.00143367	0.00157645	0.00109536	0.00178003	0.000661166	0.000157619	0.00014482	0.00109147	0.00249464	0.00201499	0.000517533	0.00407183	0.00206061	8.49753e-05	0.00264625	0.00489281	0.000558144	0.00365426	0.00013624	6.87161e-05	0.000128798
0.000999187	0.00163227	0.00086022	0.00114222	0.00115046	0.000783656	0.000593517	0.000254896	2.27769e-05	0.000836635	0.000678801	0.000865919	0.001028	0.000311758	0.000129456	0.00191293	0.00135277	0.00022935	0.00112578	0.000273305	3.02075e-05	0.00146487	0.000324245	0.00129402	0.00188402	0.00129349	0.00131033	0.000788332	0.00176998	0.000629632	0.00159319	0.00149006	0.00163855	0.000122084	1.68378e-05	-5.43859e-06	0.000677341	0.000887322	0.00133211	0.000419928	0.00314347	0.00217312	0.000240799	0.00178322	0.00394757	0.00118562	0.00399893	3.97879e-05	5.02647e-05	0.000428726
0.000667196	0.0014038	0.0011499	0.00120633	0.000858264	0.00119031	0.000899311	8.77385e-05	0.000109932	0.00050827	0.000266323	0.000981489	0.000830599	0.000451784	-6.64673e-06	0.00198743	0.00125696	0.00078703	0.00128192	2.24994e-06	0.000588615	0.00202272	0.000222292	0.00102711	0.00199769	0.001511	0.00182084	0.00100096	0.00168691	0.000129406	0.00141543	0.00183633	0.00144166	2.74837e-07	-9.50996e-06	2.97013e-05	0.000280949	0.000143961	0.000619066	0.000419991	0.0024499	0.00176646	0.0011696	0.000887915	0.00377141	0.00201173	0.00332735	7.23963e-05	0.000608174	0.000812452
0.000333234	0.00111457	0.000920134	0.00093178	0.000641395	0.00112499	0.000990513	0.000241155	9.99849e-05	0.000197303	5.32744e-05	0.000777213	0.0007091	0.000432526	-1.98989e-05	0.00166482	0.00114808	0.00122586	0.00115662	6.00343e-05	0.0014237	0.00220977	4.62433e-06	0.000831949	0.00159765	0.000876945	0.00163433	0.000782968	0.0014918	-1.01988e-05	0.00111154	0.00204988	0.0011405	0.000348867	-4.8854e-05	0.000201766	0.000179579	0.000458401	0.000198249	0.000375585	0.00265835	0.00109688	0.0016007	0.000586044	0.00432178	0.00238199	0.00160323	0.000133567	0.00122358	0.000941906
0.000137775	0.000928653	0.000438391	0.000365129	0.000584497	0.000574093	0.00103839	0.000478978	6.967e-05	1.75214e-06	2.75016e-06	0.000472772	0.0007816	0.000229011	1.06013e-05	0.00106944	0.00101323	0.00100299	0.0010421	0.000335769	0.00195488	0.00211671	-1.48849e-05	0.000979816	0.000896753	0.00035197	0.00106754	0.00044136	0.00122296	0.000149141	0.000850177	0.0018548	0.0012453	0.000782293	0.000172177	0.000397896	0.000483775	0.00154525	9.17058e-06	0.000228119	0.00329646	0.000250573	0.00110031	0.000758844	0.00504958	0.00189952	0.000222704	7.62665e-05	0.0011952	0.000803217
0.000286238	0.00102279	6.76517e-05	9.41541e-06	0.000685703	5.8071e-05	0.00071129	0.000507729	-2.93404e-05	0.000264688	0.000238045	0.000305397	0.000679698	-1.67456e-07	-7.33673e-06	0.000462255	0.00122269	0.000257204	0.00118953	0.000547715	0.00196608	0.00217217	0.000277422	0.00125788	0.00064445	0.000920564	0.000279601	4.99056e-05	0.00133421	0.000264808	0.000873392	0.00139211	0.00159306	0.000835783	0.000729971	0.000669362	0.000819682	0.00240809	-3.84853e-05	2.89308e-05	0.00356424	-3.157e-06	0.000288959	0.000761064	0.00489173	0.000760993	1.94783e-05	5.98889e-05	0.00081139	0.000501737
0.000500394	0.00130153	-1.06445e-05	7.8899e-05	0.000921498	-1.06462e-05	0.000463324	0.000348522	4.53759e-05	0.000591564	0.000552035	0.000141936	0.000161698	0.000143511	-2.01481e-05	4.5853e-05	0.00138929	1.21074e-05	0.0011458	0.000422894	0.00156719	0.00230232	0.0005554	0.00129257	0.000745588	0.00206602	-1.31962e-05	-1.2448e-05	0.00172625	0.000100473	0.00104464	0.000989887	0.00179981	0.000647682	0.0012218	0.000607479	0.00105893	0.00243293	5.55614e-05	2.72203e-05	0.00316325	0.000552742	1.2186e-06	0.000790127	0.00395026	3.48908e-05	0.000144721	0.000471104	0.000870005	0.000267017
0.00041308	0.00139533	-1.63739e-05	0.00053306	0.000969289	0.000235218	0.000384315	6.45279e-05	0.000222106	0.000655769	0.00042443	-2.40945e-06	2.98304e-05	0.000490925	6.73365e-05	1.59636e-05	0.00131798	0.000577455	0.000680597	0.000153281	0.00108717	0.00188528	0.000421972	0.00101677	0.00100089	0.00260165	0.000466844	0.000216854	0.00197093	-9.05017e-06	0.00126174	0.000594301	0.00166872	0.000293326	0.00123103	0.000246172	0.000851289	0.00191385	0.000472321	0.000316259	0.00261907	0.00148958	0.000163047	0.000834774	0.00300518	0.00017331	-0.000143789	0.000661485	0.000923839	0.000159071
0.000162809	0.00114129	-8.9238e-05	0.00128781	0.000531442	0.000229528	0.000255846	3.62508e-05	0.000259839	0.000687162	0.000230768	1.98416e-05	0.000184601	0.000363456	0.000151949	6.86117e-05	0.000935076	0.00140605	0.00019456	-2.65294e-06	0.000725538	0.000989242	9.12113e-05	0.000697017	0.000954293	0.00197877	0.00168992	0.000535318	0.00164169	0.000234078	0.00125742	0.000328896	0.00132515	4.02091e-05	0.000644178	-8.60696e-06	0.000532257	0.00119479	0.000883397	0.000684471	0.0024056	0.00154025	5.14103e-05	0.00051632	0.00177692	0.000773616	-0.000291165	0.000640288	0.000551567	2.0338e-05
1.09473e-05	0.000675293	-5.53668e-05	0.00188088	0.000143378	0.000248692	0.000124603	0.000283155	0.000290742	0.000763408	0.000111857	3.98089e-05	0.000272	0.000213072	0.000238117	5.44631e-05	0.000587083	0.00160987	-1.09633e-06	0.000170143	0.000314822	0.000118115	5.73379e-06	0.000542084	0.000575155	0.000783569	0.00308917	0.000680779	0.00110766	0.000835055	0.000642164	1.68211e-05	0.000871771	5.81191e-06	1.37262e-07	7.57071e-05	0.00032213	0.000343054	0.00102124	0.000825698	0.00223591	0.00160639	-4.48409e-05	0.000212525	0.000543801	0.00113366	-0.00042966	0.000620721	0.000184539	-2.04632e-05
6.55878e-05	0.000404807	1.10218e-05	0.00193389	5.76744e-05	0.000297791	-2.91728e-06	0.000357512	0.000333869	0.000850131	-9.01128e-06	3.5038e-05	0.0003475	6.99876e-05	0.000374684	1.94907e-05	0.000370392	0.00159587	3.94549e-05	0.000229313	0.000197945	2.68184e-05	5.94377e-05	0.000365995	0.000361852	0.000437063	0.00348638	0.000398242	0.000661306	0.00068907	0.000327552	0.000108487	0.000554262	4.08562e-05	6.44878e-05	0.000140313	0.000204769	0.000211518	0.000752714	0.000878476	0.00150361	0.00171767	-0.000130575	-8.77592e-05	-0.000850345	0.0011015	-0.000558356	0.000469743	-4.67689e-05	1.60818e-05
[truncated: 3 more columns]

## Sheet: HSV2
0.000133697	0.00025287	0.000205698	0.000211152	0.00017735	6.60485e-05	2.93507e-05	6.66229e-05	0.000110759	0.000150634	7.6141e-05	0.000285292	0.000287343	8.55416e-05	2.46338e-05	8.39162e-05	0.00025335	0.000295259	0.000231794	9.04515e-05	0.000247511	0.000488761	-2.03904e-06	8.31833e-05	1.35809e-05	7.54806e-05	-9.06571e-06	0.000259781	0.000128143	-5.98229e-05	-5.11173e-05	-0.000100669	-1.55877e-05	1.29924e-06	-0.000132514	-1.57337e-05	-8.21387e-06	0.000277883	-6.99811e-05	-4.14474e-05	-5.70122e-05	0.000364231	0.000105576	0.000139801	0.000109815	0.000208892
0.000583989	0.000765729	0.000683738	0.000685879	0.000625645	0.000203376	0.000276581	0.000245184	0.000399622	0.000567237	0.000482574	0.0011272	0.000802568	0.000283739	0.00011483	0.000307407	0.000575558	0.000587805	0.000479477	0.000546698	0.000757431	0.00110857	0.00058571	0.000480775	0.000849106	0.000961148	0.000307023	0.000797153	0.000710064	0.000287999	0.000249787	9.77592e-05	0.000182831	0.000288367	0.000572277	0.00018848	0.000289486	0.000953887	7.81155e-05	0.000464812	0.00070139	0.00112751	0.000411973	0.000586613	0.000586185	0.000686442
0.00106731	0.00123603	0.00116424	0.001144	0.00107664	0.000312267	0.000537649	0.00045041	0.00073417	0.00104874	0.000942871	0.00201975	0.00132939	0.000538886	0.000202107	0.00055053	0.000774498	0.0007277	0.00049544	0.00102862	0.00125092	0.00140971	0.00119248	0.000912538	0.00175302	0.00188475	0.000660314	0.00134273	0.00131494	0.000671376	0.000691782	0.000331264	0.000404158	0.000602349	0.00131798	0.000414004	0.000593994	0.00165086	0.000250971	0.00100038	0.00150244	0.00187209	0.000764968	0.00106929	0.00108881	0.00113637
0.000608541	0.0010115	0.000705497	0.000937673	0.00096622	0.000146255	0.000437279	0.000537585	0.00065614	0.00118101	0.00105832	0.00260702	0.00143328	0.000882205	0.000343189	0.0006405	0.000810858	0.000454675	0.000239263	0.0016607	0.000852904	0.00114617	0.000917432	0.000795011	0.00255992	0.00232539	0.000455886	0.00119067	0.000575459	0.000523749	0.00122398	0.000627901	0.000403037	0.000564785	0.001572	0.000485516	0.000435712	0.00117338	0.000421087	0.00149844	0.00180864	0.00143564	0.00118696	0.00124819	0.00140024	0.000656347
3.72129e-05	0.000746051	0.000478599	0.000815498	0.000495025	0.000145684	0.000214314	0.000554377	0.000434124	0.00105014	0.000521794	0.00237046	0.000890075	0.000954516	0.000413145	0.000536558	0.000637439	5.82903e-05	6.60578e-05	0.00109775	0.000627612	0.00124231	9.27135e-05	0.000170977	0.00240379	0.00243607	2.30706e-05	0.000797979	7.16435e-05	-1.40589e-06	0.001656	0.00133634	0.000108776	0.000148273	0.000910919	0.000447516	5.2157e-07	0.000265253	0.000189545	0.00226279	0.00109091	0.00103647	0.00162798	0.00137201	0.00138071	0.00101577
4.24077e-05	0.000341165	0.000184065	0.000331893	0.000103407	0.000190096	1.44215e-05	0.000320524	8.04268e-05	0.000857991	0.000310143	0.00105792	0.000239739	0.000474304	0.000158344	0.000348677	0.000226313	3.67337e-08	-5.63178e-07	0.00013591	0.000176065	0.00128924	2.72994e-05	1.24932e-05	0.00144945	0.00240707	7.69253e-06	0.000888025	0.000432816	0.000497662	0.00116302	0.00192575	6.91342e-06	7.67775e-08	0.0006717	0.000272062	0.000265982	1.01285e-08	5.20964e-06	0.00291118	0.000370843	0.00126661	0.00138604	0.00119145	0.00113951	0.00142041
0.000372267	8.62151e-05	1.12149e-06	-5.52826e-07	-2.85556e-07	0.000191679	-6.32427e-08	4.25734e-05	2.63417e-08	0.000451112	0.000811593	4.85255e-06	-1.92727e-06	3.81515e-05	7.73476e-08	0.000110172	2.5771e-05	6.28139e-05	4.84143e-05	9.9739e-06	2.27936e-07	0.00169537	0.000207695	7.83528e-05	0.00072757	0.00135804	0.000205288	0.00178683	0.000601975	0.00103667	0.000490922	0.00162459	3.6344e-05	3.26511e-05	0.000927897	-1.76253e-06	0.000815181	0.000152762	4.10657e-05	0.00254415	-9.14916e-08	0.000933057	0.000919938	0.000488	0.000830324	0.000998047
0.000758989	4.34292e-06	6.48648e-06	0.00042662	0.000223766	3.8068e-05	1.69498e-05	7.1829e-06	7.02612e-05	2.99312e-05	0.000789586	0.000178704	0.000277869	1.78786e-06	-3.30055e-07	-1.16798e-08	-5.31463e-08	0.000190545	0.000400771	0.000285717	0.000271721	0.00171711	8.87849e-05	-7.17032e-07	0.00030437	0.00026022	0.000347504	0.00274847	5.75656e-05	0.000607293	3.42186e-05	0.000716855	8.63077e-05	0.000133393	0.000454417	0.000227813	0.00113099	0.000529876	0.000559635	0.0015281	-3.82418e-07	0.000102825	0.000578231	-1.71296e-06	0.000380638	0.000408575
0.000892485	0.00045605	0.000491056	0.00151416	0.000740846	0.000114224	0.000385928	0.000447491	0.000229535	1.94781e-05	9.39393e-05	0.000628763	0.000852577	7.60851e-05	0.000266757	0.00025538	0.00037968	0.00043429	0.00114208	0.000962802	0.00080092	0.000567748	-2.90455e-06	0.000100954	-2.68602e-06	6.93647e-07	0.000736099	0.00155166	8.17905e-05	-8.95429e-06	0.000108783	2.451e-06	1.20198e-06	0.00042507	-1.87027e-06	0.00109186	0.00144598	0.000464251	0.00124455	0.00100017	2.10646e-05	3.84129e-05	0.000113525	0.000415079	-7.94486e-07	2.34292e-06
0.00126019	0.00180457	0.00183807	0.00286305	0.00138267	0.00102781	0.00136807	0.00181612	0.000957925	0.00112486	0.000319774	0.00188568	0.00169536	0.00104701	0.00144474	0.00141448	0.00197249	0.00165027	0.00235378	0.00218608	0.00163658	4.00503e-05	0.000522731	0.000938775	0.000645236	0.000683601	0.00131782	4.82692e-05	0.00156729	0.00103842	0.00111395	0.000578267	0.000859444	0.0015174	0.000721765	0.00251639	0.00256294	0.00113444	0.00223538	0.00175119	0.0012188	0.00132837	0.000207667	0.00175463	0.000899526	0.000469729
0.00219173	0.00391037	0.00351777	0.00442275	0.00249528	0.00228136	0.00340861	0.00369266	0.00244082	0.00323971	0.00209615	0.00331531	0.00301213	0.00277488	0.00292296	0.00308148	0.00363331	0.00360135	0.00368635	0.00359198	0.00286952	0.00135986	0.00201268	0.00307082	0.00246289	0.00221363	0.00260999	0.000492358	0.00344462	0.00320583	0.00294894	0.00256026	0.00256554	0.00343296	0.00239196	0.00439512	0.00437794	0.00303617	0.003735	0.0034125	0.00322714	0.00337679	0.000938525	0.00334218	0.00308575	0.00196092
0.00297169	0.00464994	0.00426501	0.00540834	0.00328309	0.00293108	0.00511872	0.00470064	0.00360631	0.004071	0.00342488	0.0040809	0.00373382	0.00359294	0.00339424	0.00390992	0.00374935	0.00488887	0.00439373	0.00393174	0.00371988	0.00282766	0.00255972	0.00445829	0.00354644	0.00253205	0.00355302	0.00239718	0.00393049	0.00460199	0.003642	0.00372471	0.00375485	0.00447549	0.003189	0.0052438	0.005138	0.00397892	0.00451963	0.00400658	0.00366489	0.00377526	0.00186595	0.00398179	0.00442404	0.00313857
0.00252058	0.00339603	0.00298092	0.00469614	0.00267684	0.00247472	0.00472814	0.00367777	0.00315708	0.00305505	0.00262301	0.0037342	0.00293516	0.00265812	0.00214346	0.00330642	0.00262447	0.00427754	0.00356371	0.00309832	0.00310451	0.00249767	0.00171431	0.00386245	0.00288275	0.00227388	0.00289301	0.00325443	0.00279547	0.00417656	0.00260105	0.0027555	0.0032873	0.00369733	0.00238003	0.00412452	0.00419906	0.00308275	0.00367637	0.003099	0.00201725	0.00236266	0.00183505	0.00313148	0.00348952	0.00295013
0.00110587	0.00149335	0.000962567	0.00232597	0.00112437	0.00128554	0.0026192	0.00154382	0.00149436	0.00150496	0.000903742	0.00236699	0.00118267	0.000791412	0.000549449	0.00171259	0.00123867	0.00232147	0.00164842	0.00187561	0.00136873	0.000581486	0.000390967	0.00178717	0.000891203	0.00157775	0.00135901	0.00220088	0.00147524	0.00287505	0.00133104	0.000797375	0.00176344	0.00215967	0.00143102	0.00184953	0.00207908	0.0009781	0.00181939	0.000977133	0.000276926	0.000773573	0.000589903	0.00142967	0.00139284	0.00145569
9.79769e-05	0.000222766	2.22676e-05	0.000372534	4.90472e-05	0.000396105	0.000541927	0.000129018	0.000294462	0.000748787	7.08675e-05	0.00116562	7.15698e-05	-3.31471e-06	6.07087e-06	0.000371942	0.000399669	0.000706688	0.000222982	0.000656518	0.000126521	-3.76282e-06	3.04078e-05	0.000200216	1.62042e-05	0.000860437	0.000333874	0.0012276	0.000772868	0.00187042	0.000555818	-3.46968e-06	0.000491064	0.00100633	0.001227	0.000291634	0.000383944	1.37781e-05	0.000648415	-3.84993e-06	0.000165805	0.000538083	-1.38453e-07	0.000458921	0.000171237	0.000310998
3.60235e-06	-1.99254e-07	5.68303e-05	8.3774e-06	0.000101361	5.61236e-05	-2.35726e-06	1.98116e-05	-1.8289e-07	0.000612261	8.8035e-06	0.000412915	7.74853e-06	1.68274e-05	-6.95498e-07	-5.76195e-07	6.65497e-06	2.83849e-05	-2.89693e-07	1.20694e-05	3.01984e-06	0.000480768	0.000367565	1.92713e-05	9.40499e-08	0.000381531	0.00020527	0.000442986	0.00016949	0.000906481	0.000282507	7.31658e-05	-3.67045e-06	0.000789843	0.001179	-6.63674e-07	-6.71208e-07	-6.82442e-08	0.00028964	0.000225533	0.00159529	0.000905041	0.000260872	0.00034485	-1.60147e-07	-3.4351e-06
0.000171533	-4.38634e-07	9.63517e-05	8.76555e-05	0.000101455	-4.36562e-08	2.60242e-05	0.000118402	-3.32023e-07	0.000322725	2.19882e-05	4.93992e-05	0.000223089	5.65355e-09	5.47803e-05	8.39104e-05	4.81489e-05	-6.54209e-07	1.1258e-05	5.25548e-05	0.000164322	0.000726839	0.000162127	0.000409611	9.39472e-05	4.76431e-06	0.000173486	-3.29265e-06	-1.93902e-07	0.000102128	1.22388e-06	0.000297436	0.00029467	0.000688422	0.00108601	7.50921e-05	-4.57401e-07	3.74248e-08	6.85283e-05	0.0007038	0.00268043	0.000513955	0.000320108	0.000173101	0.00013344	5.05696e-05
0.000179139	8.93751e-05	2.99202e-07	0.000259588	-6.79157e-07	-7.4499e-07	0.000130279	6.67201e-05	1.58637e-07	1.50398e-05	5.20014e-06	-1.26259e-06	0.000246124	2.92875e-05	1.40625e-05	0.000189589	0.000148947	-7.0713e-07	-3.84714e-07	0.000210489	0.000264211	0.000521239	-2.33964e-06	0.000568632	0.000339765	6.40562e-05	2.23065e-06	9.27262e-06	5.85501e-05	1.77084e-06	0.00023879	0.000318246	0.000714234	0.000281127	0.000127124	9.99676e-05	-6.40086e-07	0.00018713	4.77602e-06	0.0005991	0.00208817	1.74799e-05	5.71512e-06	-1.4264e-06	0.000200459	0.000451707
0.000188119	3.8378e-05	8.86123e-05	7.93789e-05	6.11264e-05	-1.66172e-06	0.000138816	-6.98046e-07	0.000103142	-1.26791e-06	0.000223172	-1.56479e-06	6.00801e-05	-9.45728e-07	-8.48137e-07	5.85221e-05	1.84919e-06	1.49465e-05	-8.09413e-08	6.29751e-06	1.5256e-05	0.000151057	0.00012359	0.000134418	0.000296669	-2.12551e-06	-9.15419e-08	0.000565902	0.000190786	0.000627451	0.000379002	0.000224942	0.00053021	-1.22073e-06	1.26438e-05	3.40155e-05	0.000159287	0.000169238	7.85194e-05	0.000463259	0.000785463	-1.81205e-07	-3.65081e-06	-3.28169e-06	3.62612e-05	0.000666328
-2.16004e-06	5.82893e-06	0.000425844	1.74592e-05	0.000722119	0.000263932	5.083e-07	6.70505e-05	0.000401573	3.86758e-05	2.12405e-06	0.000725578	2.85129e-06	0.000251868	0.000220272	-5.35287e-07	0.000151453	0.000400235	4.16502e-05	0.0002145	6.66009e-05	0.000259406	0.000479998	1.13826e-05	5.1105e-05	0.000198497	-3.97955e-06	0.00113317	1.75917e-05	0.00205967	3.82235e-06	-5.21464e-07	5.71358e-06	0.000134197	0.000470969	1.79683e-05	0.00079247	6.59219e-05	0.000441623	0.00100421	2.99623e-05	2.24947e-09	0.000640722	0.00053525	0.000119554	0.000377719
0.000346111	0.000774506	0.00154029	0.000678652	0.0017418	0.00103171	0.000740677	0.00056735	0.00082791	0.000761481	0.000391791	0.00257215	0.000609864	0.000973562	0.00111485	0.000642197	0.00090822	0.00146669	0.000492961	0.00149147	0.00117935	0.00102595	0.00071606	0.000998044	0.000195434	0.00212268	0.000710445	0.00119585	0.000108658	0.00337984	0.000133777	0.000174046	0.000391942	0.00103587	0.00246394	0.000979806	0.00172796	0.000625	0.00124466	0.00240469	5.96225e-05	0.000398817	0.00180289	0.00212497	0.00119106	0.000817161
0.00173375	0.00249903	0.00349585	0.0027767	0.00312979	0.00242362	0.00285092	0.00199228	0.00195877	0.00247669	0.00267308	0.00442852	0.00256154	0.00234086	0.00290135	0.00240933	0.0023324	0.00336719	0.00190119	0.00363518	0.00313421	0.00227054	0.00148895	0.00352731	0.00280949	0.00454984	0.00282173	0.00245074	0.00151794	0.00504166	0.00160093	0.0021207	0.00197155	0.00250837	0.00434495	0.0030018	0.00310894	0.00239007	0.00275287	0.00416427	0.00139465	0.00154919	0.00317387	0.00414177	0.00302043	0.0026177
0.00369075	0.0039675	0.00492205	0.00513751	0.00466219	0.0038098	0.0050247	0.00382485	0.00343171	0.00415814	0.0058035	0.0053238	0.00457567	0.00399504	0.00448107	0.00392663	0.00383496	0.00520668	0.00398211	0.00535604	0.00454172	0.00352369	0.00265704	0.00558712	0.00558072	0.00613517	0.00476768	0.00396461	0.00348326	0.00614631	0.00411393	0.00497388	0.00308284	0.00379941	0.00549898	0.00523106	0.00481995	0.00426036	0.00451201	0.00520427	0.00366124	0.00321587	0.00482489	0.00544248	0.00452668	0.00430396
0.00458352	0.00384131	0.00458853	0.00552691	0.00512335	0.00402406	0.00556118	0.00439211	0.00389599	0.00447337	0.00715487	0.00492907	0.00496294	0.00451219	0.00457554	0.00412316	0.00454112	0.00584669	0.00469868	0.00543809	0.00405349	0.00244151	0.00311819	0.0060096	0.0058634	0.0054402	0.00474416	0.00331488	0.00373715	0.00557007	0.00492601	0.00582531	0.0028562	0.00404961	0.005985	0.00576549	0.005436	0.00458524	0.00485866	0.00455889	0.00556571	0.004337	0.00531802	0.00521207	0.00475586	0.00412951
0.00349489	0.0020978	0.00281862	0.0040433	0.00386443	0.00316211	0.00412068	0.00328283	0.00280549	0.0029594	0.00553936	0.00370576	0.00320962	0.00326031	0.00330341	0.0030605	0.00360111	0.00470143	0.00317655	0.00387927	0.00244371	0.000549077	0.00213183	0.00499872	0.00348427	0.00290842	0.00301752	0.00151389	0.00202002	0.00349459	0.00356707	0.00409304	0.00180931	0.00303125	0.00495304	0.00429049	0.00435306	0.00315885	0.0032193	0.00266268	0.00535372	0.00351138	0.00413916	0.00377108	0.0035577	0.0021475
0.00147237	0.000434638	0.00124468	0.00227793	0.00190521	0.00175689	0.00207473	0.00125626	0.0010189	0.000904429	0.00243817	0.00199948	0.000895943	0.00126634	0.00172125	0.00156749	0.00166475	0.00253255	0.000944207	0.00147046	0.00107746	5.40487e-06	0.000671428	0.00338934	0.00128561	0.00127623	0.00115203	0.000351574	0.00053008	0.00134172	0.00151907	0.00208049	0.00099157	0.0018299	0.00331805	0.00213061	0.00227008	0.00141775	0.00119629	0.000792627	0.00376259	0.00228304	0.00177319	0.00179953	0.00166182	0.000452083
0.000161834	-1.81195e-06	0.000541033	0.00143012	0.000580751	0.000581912	0.000529226	6.06645e-05	7.1077e-05	3.16946e-05	0.000381017	0.000582853	1.58401e-06	8.84928e-05	0.000795504	0.000604556	0.000504603	0.000699988	2.04306e-05	0.000104171	0.000332664	0.00082526	1.05983e-05	0.0016094	0.00085078	0.00126041	0.00031072	4.34428e-05	0.000157749	0.000337598	0.000290723	0.00131444	0.00066106	0.00105417	0.00161704	0.000643185	0.000666945	0.000251857	0.000143158	1.31253e-05	0.00190682	0.00146341	0.000149984	0.000751681	0.000323542	-1.84374e-06
-4.8153e-07	7.15631e-05	0.000137846	0.000808447	1.92843e-05	5.09463e-05	7.49633e-07	3.23087e-05	-3.646e-07	5.13786e-05	-1.6672e-06	5.86279e-06	0.000119486	-1.00173e-07	0.000262933	0.000103604	0.000260106	2.17403e-06	0.000163391	0.000119815	0.000324527	0.00178858	2.6655e-05	0.000215006	0.000990006	0.00184904	0.000162351	-1.55725e-07	0.00020961	-5.22545e-09	0.000403087	0.00077758	0.000424047	0.000374778	0.000438222	0.000214435	5.3709e-05	-1.68498e-07	-2.4764e-07	2.13256e-05	0.000429625	0.00128345	2.33373e-05	0.000532873	-1.91561e-07	0.000392835
-3.21984e-07	0.000172451	-4.02643e-07	0.000386753	-1.98434e-08	-6.88659e-07	0.000116708	0.000238758	2.04333e-05	0.000640781	0.000389036	1.95596e-05	0.000356912	4.53463e-05	-1.0956e-06	3.59015e-07	0.000326333	8.36046e-05	0.000369558	0.000540988	0.000501663	0.0019008	0.00013845	2.14481e-05	0.0010493	0.00118954	-1.09651e-06	1.2473e-07	6.22212e-05	0.000212209	0.000614893	0.000146939	0.000342436	2.43768e-06	0.000226302	9.79206e-05	5.98235e-05	-2.80444e-08	7.71448e-05	0.000402701	0.000523767	0.000803756	0.000339276	0.000502849	4.09099e-05	0.000790237
0.000188973	4.39936e-06	3.11229e-05	0.000646843	0.000103182	-6.87541e-07	0.000613397	0.000200947	-1.211e-07	0.000966768	0.000627899	0.00041947	0.000180787	2.67433e-05	-3.96704e-08	0.000306446	1.28825e-05	0.000218981	0.000221269	0.000335084	0.000325416	0.00223306	6.64806e-05	0.000743201	0.000623069	0.000102733	8.63949e-05	6.91674e-05	8.98048e-05	0.000675023	0.000701602	1.19358e-08	3.6119e-05	-7.2359e-07	8.22189e-07	-6.15824e-07	0.000263096	5.3934e-05	0.000307569	0.000788796	0.0010165	2.49424e-05	0.000335413	8.31926e-05	0.000208405	0.000452816
0.000217434	3.89599e-05	0.000490894	0.00120818	0.00024867	4.67112e-05	0.000797613	3.71109e-06	4.35294e-05	0.000584482	0.000520677	0.000506134	3.75693e-06	-1.19845e-08	-1.47767e-08	0.000788266	3.43283e-05	5.57204e-05	1.97952e-05	-3.0877e-06	1.62353e-05	0.00264787	-7.21942e-08	0.0012619	-3.06341e-06	0.000126346	0.000377714	0.000286789	0.000483419	0.000956599	0.000416914	1.15903e-05	1.04928e-05	5.61352e-05	-4.71005e-09	-1.81129e-08	8.02664e-05	0.000471897	0.000600358	0.000335629	0.000650607	1.6583e-05	4.43015e-05	6.2578e-05	0.000329178	9.34064e-05
1.74161e-05	5.68613e-05	0.00113799	0.00140718	0.000188676	0.00050582	0.000735631	0.000145531	0.000374369	7.42123e-05	0.000216439	0.000206797	-4.15789e-08	0.000104673	4.99316e-05	0.000868269	0.000260831	5.83984e-05	2.13951e-06	0.000579022	9.85712e-06	0.00248358	1.01288e-05	0.000785547	0.000220784	0.000539096	0.000518264	0.000500585	0.000278124	0.000882777	2.76203e-05	4.07617e-05	-3.235e-09	5.92937e-05	0.000375077	2.16062e-05	0.000125093	0.000758764	0.00101978	-3.08036e-07	3.59994e-05	0.000456464	-1.19669e-06	0.000674211	0.000295938	2.21308e-07
4.68617e-07	4.69164e-07	0.00141981	0.000794842	0.000467363	0.00113473	0.000722314	0.000409336	0.000673422	1.05172e-05	-1.10344e-06	7.50798e-06	-5.36489e-08	0.000350349	8.8248e-05	0.000324005	0.000527952	0.000688558	0.00039142	0.00174213	0.00051703	0.00151981	3.02047e-05	4.40211e-05	0.000414408	0.000116602	8.12502e-05	0.000522818	5.44057e-06	0.00106169	-3.93091e-09	-1.045e-07	4.9416e-05	0.000229436	0.00187896	0.000279142	0.000458985	0.000468008	0.00132227	0.000177442	0.000248302	0.00109683	0.000136977	0.00106521	0.000118001	0.0002566
0.000306663	0.000159401	0.00126451	7.19663e-05	0.001119	0.00121148	0.000872184	0.000592778	0.000578753	0.000520447	0.000131342	0.000128047	0.000100312	0.000409998	0.000331192	-3.57822e-06	0.000313486	0.00150955	0.00105346	0.00225075	0.00119175	0.000272352	4.02241e-05	0.000249036	0.000474781	1.91305e-05	9.3628e-05	9.31785e-05	3.3532e-05	0.00117897	0.000204784	0.00046372	0.000399265	0.000776451	0.002408	0.000254071	0.000872186	6.53639e-06	0.00150844	0.000576764	0.00215411	0.00105183	0.00058715	0.00114997	2.16891e-06	0.00108109
0.00115226	0.000510058	0.00133431	2.47284e-05	0.00164754	0.000928408	0.00102921	0.00113666	0.000275696	0.00115161	0.00108781	0.000937152	0.000778764	0.000390222	0.00044971	0.000460482	2.67858e-06	0.00213083	0.00179858	0.00154822	0.00159884	0.000165326	-6.78686e-07	0.000624103	0.000163344	0.000779907	0.00105185	7.60039e-05	0.000885919	0.00104105	0.00102097	0.00153401	0.00101584	0.00129917	0.00169903	0.000299011	0.00116299	0.000491368	0.0017579	0.00108888	0.00391796	0.000544889	0.00131095	0.00106093	0.000658738	0.00171714
[truncated: 653 more rows]

## Sheet: VZV
0.000199383	0	0.000156283	-4.14039e-07	0.000178951	6.49436e-05	0.000696598	0.000994301	0.000170017	3.46087e-08	1.27024e-05	0.000482736	0.00141973	9.94801e-05	-6.03248e-08	0.000733443	0.000987128	0.000996206	-0.000112665	1.76469e-05	-1.85664e-05	-4.61347e-05	-0.000158538	-0.000237466	-0.000249725	-6.69385e-05	-1.29307e-05	1.65055e-06	0.000105054	0.000344156	1.4352e-05	2.16273e-05	3.7683e-05	1.09972e-07	9.1827e-07	6.01123e-05	3.55045e-07	-1.52709e-06	0.00030548	0.000172326	3.74427e-05	0.000244694	-1.94536e-07	0.000318895	1.07305e-05	3.03786e-05	0.000381456	9.15942e-09	0.00026124	0.0004024
[truncated: 687 more rows]
[truncated: 10 more columns]

[truncated: 1 more sheets: Vero]
